# Supplementary material for: An assessment of the evidence for antibacterial activity of stinging nettle (Urtica dioica) extracts
Source: Access Microbiol. 2022 Mar 24;4(3):000336. doi: 10.1099/acmi.0.000336 (PMC9175978; doi:10.1099/acmi.0.000336)
Supplement: Supplementary material 2 [file acmi-4-0336-s002.xlsx]

## Sheet: Read me
This file contains supplementary data and tables for
An assessment of the evidence for antibacterial activity of stinging nettle (Urtica dioica) extracts
Freya Harrison1, Jessica Furner-Pardoe1,2, Erin Connelly1
1School of Life Sciences, Gibbet Hill Campus, University of Warwick, Coventry CV4 7AL, UK
2Warwick Medical School, Gibbet Hill Campus, University of Warwick, Coventry CV4 7AL, UK
Corresponding authors: FH f.harrison@warwick.ac.uk & EC erin.connelly@warwick.ac.uk
Contents
Table S1	MIC and MBC values for three types of vinegar and for acetic acid
Table S2	MIC and MBC values for three types of olive oil
Dataset 1	Results of abstract screening and availability of full text articles
Table S3	Summary of reasons for exclusion during abstract screening
Dataset 2	Results of full text screening
Table S4	Summary of reasons for exclusion during full text screening
Table S5	Summary of 64 studies with MIC and/or ZOI data, detailing data type and providing each study with a short ID code.
Table S6	MIC data for E. coli, P. aeruginosa, K. pneumoniae and S. aureus from 14 studies
Note that errors in author names stemming from errors in the original database downloads may be present in the above data sets, athough efforts were made to correct these when we found them.
Throughout these sheets, where columns record the outcome of binary decisions, 1=yes and 0=no

## Sheet: Table S1
MIC (MBC) for vinegar and acetic acid, given as % treatment added vol/vol. Where two values for MIC or MC are given, these are the individual values from duplicate tests; where one value is given, both duplicates gave the same value.
	Red wine vinegar	White wine vinegar	Cider vinegar	6% acetic acid
	(Waitrose Essential; 5% acidity, pH 3.2)	(Waitrose Essential; 6% acidity, pH 2.9)	(Aspall’s organic; 5% acidity, pH 3.3)
P. aeruginosa PA14	0.78 (3.13)	0.78 (3.13)	0.78-1.56 (3.13)	0.78 (3.13)
S. aureus Newman	1.56 (6.25)	1.56 (6.25)	1.56 (1.56-6.25)	1.56 (6.25)

## Sheet: Table S2
MIC (MBC) for olive oil, given as % treatment added vol/vol.
	La Española	Olive Branch	Garofalo
	(Produced in Spain)	(Produced in Crete)	(Produced in Italy)
P. aeruginosa PA14	>50 (>50)	>50 (>50)	>50 (>50)
S. aureus Newman	>50 (>50)	>50 (>50)	>50 (>50)

## Sheet: Dataset 1 Abstracts Screened
Screening date	From Scopus	From PubMed	From Kregiel	From WoS	From Cochrane	Counter	Authors	Title	Year	Source title	Volume	Issue	Art. No.	Page start	Page end	DOI	Link	Abstract	Language of Original Document	Note	Title/Abstract screener	Include	Exclusion.reason	Crosschecked and agreed final decision?	Full text obtained?	Note			Scopus	PubMed	WoS	Cochrane	Kregiel	Total unique	Of which included
First search, screened Jan 2021				1		1	Muraki, M; Morii, H; Harata, K	Chemically prepared hevein domains: effect of C-terminal truncation and the mutagenesis of aromatic residues on the affinity for chitin	2000	Protein Eng.	13	6		385	389	10.1093/protein/13.6.385		Chemically prepared hevein domains (HDs), N-terminal domain of an antifungal protein from Nicotiana tabacum (CBP20-N) and an antimicrobial peptide from Amaranthus caudatus (Ac-AMP2), were examined for their affinity for chitin, a beta-1,4-linked polymer of N-acetylglueosamine. An intact binding domain, CBP20-N, showed a higher affinity than a C-terminal truncated domain, Ac-AMP2. The formation of…	English		Erin	0	purified.lectin	1	1				221	49	177	3	24	313	110
First search, screened Jan 2021	1		1			1	Singh R., Dar S.A., Sharma P.	Antibacterial activity and toxicological evaluation of semi purified hexane extract of urtica dioica leaves	2012	Research Journal of Medicinal Plant	6	2		123	135	10.3923/rjmp.2012.123.135	https://www.scopus.com/inward/record.uri?eid=2-s2.0-80155139458&doi=10.3923%2frjmp.2012.123.135&partnerID=40&md5=8c3bb7a9845d993adee4cf4b5214917d	Herbs are largely unexplored source of drug repository. Medicinal plants have great potential for providing novel drug leads with novel mechanism of action. The present study describes the antibacterial activity, phytochemical profile and toxicological evaluation of Urtica dioica. U. dioica leaves were subjected to solvent extraction by hexane, ethyl acetate, chloroform, methanol and water. All t…	English		Erin	1		1	1										Of which excluded
First search, screened Jan 2021	1			1		1	Gharibzahedi S.M.T., Mohammadnabi S.	Characterizing the novel surfactant-stabilized nanoemulsions of stinging nettle essential oil: Thermal behaviour, storage stability, antimicrobial activity and bioaccessibility	2016	Journal of Molecular Liquids	224			1332	1340	10.1016/j.molliq.2016.10.120	https://www.scopus.com/inward/record.uri?eid=2-s2.0-84997334783&doi=10.1016%2fj.molliq.2016.10.120&partnerID=40&md5=3149d781df8b715c0376c48c45fa7396	Nanoemulsions stabilized with nonionic surfactants (Tween 40, 60, 80) at the different surfactant-to-oil ratios (SORs, 0.25–2.0) were performed and their thermal behaviour, droplet size, storage stability, antimicrobial (minimum inhibitory concentration; MIC) and biological (in vitro digestion extent and bioaccessibility rate) characteristics of stinging nettle essential oil were studied. Thermal…	English		Erin	1		1	1										203
First search, screened Jan 2021				1		1	Rajput, P; Choudhary, M; Sharma, RA	COMPARING ANTIBACTERIAL POTENTIAL AND PHYTOCHEMICAL CONSTITUENTSOF TWO SPECIES OF GENUS URTICA	2019	Int. J. Life Sci. Pharma Res.	9	4		90	102	10.22376/ijpbs/lpr.2019.9.4.P90-102		The present study was conducted to evaluate and compare the in-vitro bioactive potential of various organic extracts of the root, stem and leaves of Urtica dioica and Urtica urens on growth of tested Gram Positive (+ve) and Gram negative (-ve) bacteria. The present investigation also includes the comparative chemical constituency of the crude extract of root, stem and leaves of both plants. The c…	English		Erin	1		1	1
First search, screened Jan 2021	1					1	Beyan E., Beyan C., Vaizoǧlu S.A.	Predisposing preventable factors in patients with bleeding due to warfarin usage: Evaluation of 114 patients	2010	Clinical and Applied Thrombosis/Hemostasis	16	6		684	687	10.1177/1076029609338049	https://www.scopus.com/inward/record.uri?eid=2-s2.0-78650389652&doi=10.1177%2f1076029609338049&partnerID=40&md5=be18b0f80277194269a11ca6ba53dbdb	Warfarin is one of the commonly used oral anticoagulant. The aim of our study is to evaluate the predisposing preventable factors among patients with bleeding due to warfarin usage. This study was performed on 114 cases who were admitted to emergency service for bleeding and whose ages range between 27 and 89 years. The mean time between the onset of the bleeding and admission to the hospital was…	English		Erin	0	not.nettle	1	1				474	Raw total
First search, screened Jan 2021				1		1	Xiang, Y; Huang, RH; Liu, XZ; Zhang, Y; Wang, DC	Crystal structure of a novel antifungal protein distinct with five disulfide bridges from Eucommia ulmoides - Oliver at an atomic resolution	2004	J. Struct. Biol.	148	1		86	97	10.1016/j.jsb.2004.04.002		EAFP2 is a novel antifungal protein isolated from the bark of the tree Eucommia ulmoides Oliver. It consists of 41 residues and is characterized with a five-disulfide motif and the inhibitory effects on the growth of both cell wall chitin-containing and chitin-free fungi. The crystal structure of EAFP2 at an atomic resolution of 0.84 Angstrom has been determined by using Shake-and-Bake direct met…	English		Erin	0	purified.lectin	1	1				161	duplicates excluded
First search, screened Jan 2021	1	1		1		1	Gharibzahedi S.M.T., Mohammadnabi S.	Effect of novel bioactive edible coatings based on jujube gum and nettle oil-loaded nanoemulsions on the shelf-life of Beluga sturgeon fillets	2017	International Journal of Biological Macromolecules	95			769	777	10.1016/j.ijbiomac.2016.11.119	https://www.scopus.com/inward/record.uri?eid=2-s2.0-85002538219&doi=10.1016%2fj.ijbiomac.2016.11.119&partnerID=40&md5=8c583a0bcd9e486f9801d0079a177e75	Effect of jujube gum (JG; 4, 8 and 12% wt)-based nanoemulsions (NEs) containing nettle essential oil (NEO; 2, 3.5 and 5% wt) as new edible coatings was investigated to preserve Beluga sturgeon fillets (BSFs) during 15 day-refrigerated storage at 4 °C. Physical (weight loss, cooking loss, color and texture), chemical (pH, FFA, PV, TBARS and TVB-N), microbiological (total and psychrotrophic bacteri…	English		Erin	0	food.preservation	1	1
First search, screened Jan 2021				1		1	Huang, RH; Xiang, Y; Tu, GZ; Zhang, Y; Wang, DC	Solution structure of Eucommia antifungal peptide: A novel structural model distinct with a five-disulfide motif	2004	Biochemistry	43	20		6005	6012	10.1021/bi036263y		The three-dimensional structure in aqueous solution of Eucommia antifungal peptide 2 (EAFP2) from Eucommia ulmoides Oliv was determined using H-1 NMR spectroscopy. EAFP2 is a newly discovered 41-residue peptide distinct with a five-disulfide cross-linked motif. This peptide exhibits chitin-binding activity and inhibitory effects on the growth of cell wall chitin-containing fungi and chitin-free f…	English		Erin	0	purified.lectin	1	1
First search, screened Jan 2021	1			1		1	Van Der Wolf J.M., Birnbaum Y., Van Der Zouwen P.S., Groot S.P.C.	Disinfection of vegetable seed by treatment with essential oils, organic acids and plant extracts	2008	Seed Science and Technology	36	1		76	88	10.15258/sst.2008.36.1.08	https://www.scopus.com/inward/record.uri?eid=2-s2.0-43749105797&doi=10.15258%2fsst.2008.36.1.08&partnerID=40&md5=d1ed9ab59c444304477f9eeb30d41e92	Various essential oils, organic acids, Biosept, (grapefruit extract), Tillecur and extracts of stinging nettle and golden rod were tested for their antimicrobial properties in order to disinfect vegetable seed. In in vitro assays, thyme oil, Oregano oil, cinnamon oil, clove oil and Biosept had the highest activity against the seed borne pathogens Xanthomonas campestris pv. campestris, Clavibacter…	English		Erin	0	plant.pathogen	1	1
First search, screened Jan 2021	1					1	Miraj S.	Therapeutic effects of Urtica dioica L: A review study	2016	Der Pharma Chemica	8	17		287	292		https://www.scopus.com/inward/record.uri?eid=2-s2.0-84992690654&partnerID=40&md5=d4539cb9b8711c26c0dc8aaea6285816	Urticadioicais an herbaceousperennialflowering plant in the family Urticaceae. It is native to Europe, Asia, northern Africa, and western North America, and introduced elsewhere.The aim of this study was to overview therapeutic effects of Urtica dioica L. This review article was carried out by searching studies in PubMed, Medline, Web of Science, and Iran Medex databases .The initial search strat…	English		Erin	0	review	1	1
First search, screened Jan 2021				1		1	Ebrahiminezhad, A; Zare-Hoseinabadi, A; Berenjian, A; Ghasemi, Y	Green synthesis and characterization of zero-valent iron nanoparticles using stinging nettle (Urtica dioica) leaf extract	2017	Green Process. Synth.	6	5		469	475	10.1515/gps-2016-0133		For the first time, aqueous leaf extract of Urtica dioica was used as a sustainable source of reducing and capping agents to synthesize iron nanoparticles (INPs). In this regard, zero-valent INPs were produced and entrapped in a biologic coating. INPs were characterized by transmission electron microscopy (TEM), particle size analysis, Fourier transform infrared (FTIR) spectroscopy, X-ray diffrac…	English		Erin	0	green.synth.nano.film	1	1
First search, screened Jan 2021	1					1	Rezvani S., Rezai M.A., Mahmoodi N.	Analysis and antimicrobial activity of the plant Juniperus communis	2009	Rasayan Journal of Chemistry	2	2		257	260		https://www.scopus.com/inward/record.uri?eid=2-s2.0-79851472923&partnerID=40&md5=1460df12bb6a6623690d51a6e966bde6	Today a medicinal natural product to profit for treatment of numerousness Illnesses. Junlperus communis is pharmaceutical plant from erea In Golestan province In Iran. From point of view ecophyslology organs, this species grows on dry, cold-tolerant, variety of soil types including, acldic and calcareous sands, pH of 4.5, which Is rated as strongly acid, genuse plant and withdrawal May month, mor…	English		Erin	0	not.nettle	1	1
First search, screened Jan 2021	1					1	Sohrabnezhad S., Pourahmad A., Salahshoor M.	Matrices based on meso antibacterial framework	2020	Journal of the Chinese Chemical Society	67	9		1579	1590	10.1002/jccs.201900496	https://www.scopus.com/inward/record.uri?eid=2-s2.0-85082921317&doi=10.1002%2fjccs.201900496&partnerID=40&md5=75ac288d7855b72bcc3478d4c8e68c6c	In this paper, the synthesis of three types of porous materials (PMs) (porous Fe3O4, MIL-101 metal-organic framework (MOF), and MCM-41 mesoporous silica) by hydrothermal method was performed. The incorporation of Ag nanoparticles (Ag NPs) was carried out after the synthesis reaction of supports in MCM-41 and MIL-101 MOF. Ag core@ porous Fe3O4 core–shell system was prepared via a one-pot hydrother…	English		Erin	0	green.synth.nano.film	1	1
First search, screened Jan 2021	1			1		1	Konkumnerd W., Karnchanatat A., Sangvanich P.	A thermostable lectin from the rhizomes of Kaempferia parviflora	2010	Journal of the Science of Food and Agriculture	90	11		1920	1925	10.1002/jsfa.4033	https://www.scopus.com/inward/record.uri?eid=2-s2.0-77954409071&doi=10.1002%2fjsfa.4033&partnerID=40&md5=85f441e5cf21b239d4f3540e10c101b3	BACKGROUND: Kaempferia parviflora, or black galingale (Kra-Chai-Dam), belongs to the Zingiberaceae family and is used as both a food ingredient and a medicinal plant. There are diverse reports on the biological activities of compounds extracted from the plant, such as antimalarial, antifungal and an effective sexual-enhancing role, but not on the lectins. RESULTS: A lectin was isolated from the r…	English		Erin	0	purified.lectin	1	1
First search, screened Jan 2021				1		1	Sagir, I; Turhan, S	The Effect of Ethanol Extracts from Nettle, Rosemary and Myrtle Leaves on Lipid Oxidation and Microbial Growth of Kavurma during Refrigerated Storage	2013	Food Sci. Technol. Res.	19	2		173	180	10.3136/fstr.19.173		Kavurma is a cooked meat product which is produced in Turkey, the Middle East and some Asia countries. In this study, the effect of ethanol extracts from nettle, rosemary and myrtle leaves on lipid oxidation and microbial growth of vacuum-packaged kavurma was investigated. Kavurma was made from beef meat and beef meat fat in 4 groups: No-added extract, 0.4% nettle extract, 0.4% rosemary extract a…	English		Erin	0	food.preservation	0	1
First search, screened Jan 2021	1			1		1	Ramtin M., Khoshkholgh Pahlaviani M.R.M., Massiha A., Issazadeh K., Heidari S.	Comparative evaluation of the Antibacterial activities of essential oils of Iris pseudacorus and Urtica dioica native north of Iran	2013	Journal of Pure and Applied Microbiology	7	2		1065	1070		https://www.scopus.com/inward/record.uri?eid=2-s2.0-84882301485&partnerID=40&md5=c02b918cff665655bd3ad8ecbe9d8e24	In this study, the effects Antibacterial activity of Urtica dioica and Iris pseudacorus essential oils, native plant northern of Iran, were investigated for some selected bacteria. The influence of essential oils was tested by the using of disk diffusion and micro-broth dilution methods against standard strains of the picked out bacteria. Gas Chromatography /Mass Spectroscopy (GC/MS) analysis, bi…	English		Erin	1		0	1
First search, screened Jan 2021				1		1	Taghvaei, M; Fazilati, M; Nazem, H; Habibolahi, S; Bastani, F	Comparison of Different Extracts of Nettle in Quercetin and Evaluation of its Antimicrobial Activity	2020	Chem. Methodologies	4	5		572	583	10.22034/chemm.2020.107198		Nettle (Urtica dioica L.) is one of the most well-known medicinal plants. It has been mostly used for medical purposes. This study summarizes extensive results on the antimicrobial effect of Urtica dioica L. The aim of this study was to investigate several extraction methods of nettle extract for more access to flavonoid materials especially quercetin. For this purpose, three methods (soaking, so…	English		Erin	1		0	1
First search, screened Jan 2021	1					1	Rolta R., Kumar V., Sourirajan A., Upadhyay N.K., Dev K.	Phytocompounds of three medicinal plants (juniperus communis, urtica dioica and coleus forskohlii) of north west himalayas increases the potency of antibacterial and antifungal antibiotics	2020	Plant Archives	20			481	489		https://www.scopus.com/inward/record.uri?eid=2-s2.0-85090838551&partnerID=40&md5=50f897d09c4a8fd527532e9d02861e38	The present study was designed to test the synergistic potential of three medicinal plants (Juniperus communis, Urtica dioica and Coleus forskohlii) with antibacterial (Tetracycline, erythromycin and chloramphanicol) and antifungal (fluconazole) antibiotics. Total phenolic and flavonoid content was highest in C. forskohlii (250±4.54 mg g-1 GAE) and (270±2.2 mg g-1 RE). Among three medicinal plant…	English		Erin	1		0	1
First search, screened Jan 2021	1			1		1	Sengun I.Y., Kirmizigul A., Atlama K., Yilmaz B.	The viability of Lactobacillus rhamnosus in orange juice fortified with nettle (Urtica dioica L.) and bioactive properties of the juice during storage	2020	LWT	118		108707			10.1016/j.lwt.2019.108707	https://www.scopus.com/inward/record.uri?eid=2-s2.0-85073300020&doi=10.1016%2fj.lwt.2019.108707&partnerID=40&md5=63df214c46c948f42b2e30e5795dc747	This study aimed to develop orange juice-based probiotic drink fortified with nettle. The effect of nettle (Urtica dioica L.) supplementation on the viability of probiotic (Lactobacillus rhamnosus ATCC 53103), total phenolic content, antioxidant, antimicrobial, microbiological, chemical, physical and sensory properties of the beverages were evaluated during 28 days of storage at 4 °C. The populat…	English		Erin	0	food.preservation	0	1
First search, screened Jan 2021		1				1	Motamedi H, Seyyednejad SM, Bakhtiari A, Vafaei M.	Introducing Urtica dioica, A Native Plant of Khuzestan, As an Antibacterial Medicinal Plant	2014	Jundishapur J Nat Pharm Prod	9	4	e15904			10.17795/jjnpp-15904		Background: Urtica dioica is a flowering plant with long history of use in folk medicine and as a food source. Objectives: This study examined in vitro antibacterial potential of alcoholic extracts of U. dioica.	English		Erin	1		0	1
First search, screened Jan 2021	1					1	Chrubasik J.E., Roufogalis B.D., Wagner H., Chrubasik S.A.	A comprehensive review on nettle effect and efficacy profiles, Part I: Herba urticae	2007	Phytomedicine	14	6		423	435	10.1016/j.phymed.2007.03.004	https://www.scopus.com/inward/record.uri?eid=2-s2.0-34249299735&doi=10.1016%2fj.phymed.2007.03.004&partnerID=40&md5=829504d8fe8184c49b4a0c4d9086b22f	Nettle herb is recommended for complaints associated with rheumatoid arthritis, osteoarthritis and urinary tract infections. We therefore conducted a comprehensive review of the literature to summarize the pharmacological and clinical effects of this plant material. Although clinical and experimental studies suggest that nettle herb has some anti-inflammatory properties, clinical evidence beyond …	English		Erin	0	review	0	1
First search, screened Jan 2021				1		1	Soukand, R; Kalle, R	Where does the border lie: Locally grown plants used for making tea for recreation and/or healing, 1970s-1990s Estonia	2013	J. Ethnopharmacol.	150	1		162	174	10.1016/j.jep.2013.08.031		Ethnopharmacological relevance: Traditional use of local wild and cultivated plants for making recreational tea in Estonia often borders with the medicinal use of the same plants. Aim of the study: The aim of this paper is to map the perceptions of plants used for making tea and to define the domains of recreational and medicinal teas in specific cultural settings. Materials and methods: Between …	English		Erin	0	ethnobotanical.survey	0	1
First search, screened Jan 2021	1					1	Kelayeh T.P.S., Abedinzade M., Ghorbani A.	A review on biological effects of Lamium album (white dead nettle) and its components	2018	Journal of HerbMed Pharmacology	8	3		185	193	10.15171/jhp.2019.28	https://www.scopus.com/inward/record.uri?eid=2-s2.0-85075254176&doi=10.15171%2fjhp.2019.28&partnerID=40&md5=37961e1ede588fe02fdfefacca89a0f7	Lamium album, commonly known as white dead nettle, is a plant in the family of Lamiaceae. This plant is distributed all over Asia, Europe, and Africa. In the traditional medicine of Asia, it has been used for the treatment of a number of diseases such as trauma, fracture, paralysis, leucorrhoea, hypertension women's pain, uterine hemorrhage, menorrhagia, vaginal and cervical inflammation. In rece…	English		Erin	0	review	0	1
First search, screened Jan 2021	1	1		1		1	Lerner D.R., Raikhel N.V.	The gene for stinging nettle lectin (Urtica dioica agglutinin) encodes both a lectin and a chitinase	1992	Journal of Biological Chemistry	267	16		11085	11091		https://www.scopus.com/inward/record.uri?eid=2-s2.0-0026668497&partnerID=40&md5=3f7b66d860fc3d3cef57bcb38b609a55	Chitin-binding proteins are present in a wide range of plant species, including both monocots and dicots, even though these plants contain no chitin. To investigate the relationship between in vitro antifungal and insecticidal activities of chitin-binding proteins and their unknown endogenous functions, the stinging nettle lectin (Urtica dioica agglutinin, UDA) cDNA was cloned using a synthetic g…	English		Erin	0	not.antimicrobial	0	1
First search, screened Jan 2021				1		1	Purohit, MC; Singh, M; Kumar, G; Singh, N	PLANT MEDIATED GREEN SYNTHESIS OF SILVER NANOPARTICLES USING RUMEX OBTUSIFOLIUS LEAF EXTRACT AND THEIR ANTIBACTERIAL ACTIVITY	2020	Int. J. Pharm.l Sci. Res.	11	9		4524	4529	10.13040/IJPSR.0975-8232.11(9).4524-29		Rumex obtusifolius, belonging to the Polygonaceae family, commonly known as 'broad-leaf-dock' is one of the most important medicinal plants. It is common wayside weeds and uses as an antidote to nettle, depurative, astringent, laxative, and tonic and in the treatment of sores, blisters, jaundice, burns, cancer, and tumors. In this study, we design to synthesize silver nanoparticles from silver ni…	English		Erin	0	not.nettle	0	1
First search, screened Jan 2021	1	1		1		1	Kılıç S., Okullu S.Ö., Kurt Ö., Sevinç H., Dündar C., Altınordu F., Türkoğlu M.	Efficacy of two plant extracts against acne vulgaris: Initial results of microbiological tests and cell culture studies	2019	Journal of Cosmetic Dermatology	18	4		1061	1065	10.1111/jocd.12814	https://www.scopus.com/inward/record.uri?eid=2-s2.0-85056345210&doi=10.1111%2fjocd.12814&partnerID=40&md5=7ade961908e684405152cf74f9e8f84f	Background: Acne vulgaris is a common skin disease characterized by increased sebum production, inflammation, and colonization of Propionibacterium acnes (P. acnes) on pilosebaceous follicles. Aims: To determine the efficacy of two different plant extracts against P. acnes and to analyze the gene expression levels of IL-1α, SRD5A1, and TNFα in HaCaT cells treated with these plant extracts. Method…	English		Erin	1		0	1
First search, screened Jan 2021				1		1	Khan, MA; Afzal, M	Chemical composition of Nigella sativa Linn: Part 2 Recent advances	2016	Inflammopharmacology	24	2-3		67	79	10.1007/s10787-016-0262-7		The black cumin or Nigella sativa L. seeds have many acclaimed medicinal properties such as bronchodilatory, hypotensive, antibacterial, antifungal, analgesic, anti-inflammatory and immunopotentiating. This review article is an update on the previous article published on Nigella sativa L. in this journal in 1999. It covers the medicinal properties and chemical syntheses of the alkaloids isolated …	English		Erin	0	not.nettle	0	1
First search, screened Jan 2021	1	1				1	Martínez-Martínez MC, Hernández-Morales MR, Mancilla-Hernández E.	[The frequency of adverse reactions to sulfamethoxazole with trimethoprim and risk factors in HIV patients] Frecuencia de reacciones adversas a sulfametoxazol con trimetoprima y factores de riesgo en pacientes con VIH	2020	Revista Alergia Mexico	67	2		96	101	10.29262/ram.v67i2.670	https://www.scopus.com/inward/record.uri?eid=2-s2.0-85090376553&doi=10.29262%2fRAM.V67I2.670&partnerID=40&md5=eb629696d79a0be73344a1312e2d43f7	Background: Trimethoprim-sulfamethoxazole (TMP-SMZ) is the long-term use antimicrobial of choice in the prevention and treatment of opportunistic germs in patients with acquired immunodeficiency syndrome (AIDS) in whom the frequency of ADR (adverse drug reactions) is of 30% to 50 %. Objective: To determine the adverse reactions to TMP-SMZ and their risk factors in AIDS patients. Methods: The pati…	Spanish		Erin	0	not.nettle	0	1
First search, screened Jan 2021			1			1	Ramtin M., Massiha A., Khoshkholgh-Pahlaviani M.R.M., Issazadeh K., Assmar M., Zarrabi S.	In vitro antimicrobial activity of Iris pseudacorus and Urtica dioica	2013	Zahedan J. Res. Med. Sci.	16	3		35	39			Background: In this study, the effects of antibacterial activity of Urtica dioica and Iris pseudacorus essential oils, native plant northern of Iran, were investigated for some selected bacteria. Material and Methods: The influence of essential oils was tested by the using of disk diffusion and micro-broth dilution methods against standard strains of the picked out bacteria. Gas Chromatography/Ma…			Erin	1		0	1
First search, screened Jan 2021	1					1	Simaremare E.S., Gunawan E., Yarangga I., Satya M.D., Yabansabra Y.R.	Antibacterial and Toxicity Activities Itchy Leaves (Laportea decumana, Roxb. Wedd) Extract	2020	Journal of Physics: Conference Series	1503	1	12041			10.1088/1742-6596/1503/1/012041	https://www.scopus.com/inward/record.uri?eid=2-s2.0-85090129222&doi=10.1088%2f1742-6596%2f1503%2f1%2f012041&partnerID=40&md5=5f8d615237e246735b1b123f8e56672c	Itchy leaves or stingging nettle have been used as medicinal plants in various countries even in Indonesia. Papuans use Laportea decumana (Roxb) Wedd as traditional medicines for local people as an anti-fatigue, anti-stiff and anti-fatigue drug. The purpose of this study was to determine the antibacterial and toxicity of the L. decumana fraction. Samples were taken from Waibron and Serui, Papua I…	English		Erin	0	not.nettle	0	1
First search, screened Jan 2021				1		1	Abdeltawab, AA; Ullah, Z; Al-Othman, AM; Ullah, R; Hussain, I; Ahmad, S; Talha, M	Evaluation of the chemical composition and element analysis of Urtica dioca	2012	Afr. J. Pharm. Pharmacol.	6	21		1555	1558	10.5897/AJPP12.268		This study was conducted to evaluate the chemical composition and elemental analysis of ethyl acetate crude fraction of Urtica dioca. The result obtained shows that all bioactive constituents are present in this fraction of plant. The ethyl acetate fraction was screened which comprises flavonoid (1.88 mg/100 g), alkaloid (1.32 mg/100 g), phenol (0.09 mg/100 g), saponin (1.64 mg/100 g) and tannins…	English		Erin	0	not.antimicrobial	0	1
First search, screened Jan 2021				1		1	Kezuka, Y; Kojima, M; Mizuno, R; Suzuki, K; Watanabe, T; Nonaka, T	Structure of full-length class I chitinase from rice revealed by X-ray crystallography and small-angle X-ray scattering	2010	Proteins	78	10		2295	2305	10.1002/prot.22742		The rice class I chitinase OsChia1b, also referred to as RCC2 or Cht-2, is composed of an N-terminal chitin-binding domain (ChBD) and a C-terminal catalytic domain (CatD), which are connected by a proline- and threonine-rich linker peptide. Because of the ability to inhibit fungal growth, the OsChia1b gene has been used to produce transgenic plants with enhanced disease resistance. As an initial …	English		Erin	0	not.antimicrobial	0	1
First search, screened Jan 2021	1			1		1	Zahiri Oghani F., Tahvildari K., Nozari M.	Novel Antibacterial Food Packaging Based on Chitosan Loaded ZnO Nano Particles Prepared by Green Synthesis from Nettle Leaf Extract	2020	Journal of Inorganic and Organometallic Polymers and Materials						10.1007/s10904-020-01621-7	https://www.scopus.com/inward/record.uri?eid=2-s2.0-85086168689&doi=10.1007%2fs10904-020-01621-7&partnerID=40&md5=3ef0c2fa2c17b1326c7ccd3232a8d5bb	Abstract: New nonstoichiometric polyelectrolyte complex was prepared based on chitosan (CS) and Carboxymethyl cellulose (CMC) and the addition of ZnO nano particles prepared by green synthesis from Nettle leaf extract for increasing the antibacterial properties. The composites were prepared in different mass ratios and the physicochemical properties of the complexes were investigated by means of …	English		Erin	0	green.synth.nano.film	0	1
First search, screened Jan 2021				1		1	Lans, C; Turner, N; Khan, T; Brauer, G; Boepple, W	Ethnoveterinary medicines used for ruminants in British Columbia, Canada	2007	J. Ethnobiol. Ethnomed.	3		11			10.1186/1746-4269-3-11		Background: The use of medicinal plants is an option for livestock farmers who are not allowed to use allopathic drugs under certified organic programs or cannot afford to use allopathic drugs for minor health problems of livestock. Methods: In 2003 we conducted semi-structured interviews with 60 participants obtained using a purposive sample. Medicinal plants are used to treat a range of conditi…	English		Erin	0	ethnobotanical.survey	0	1
First search, screened Jan 2021				1		1	Omwenga, EO; Hensel, A; Shitandi, A; Goycoolea, FM	Ethnobotanical survey of traditionally used medicinal plants for infections of skin, gastrointestinal tract, urinary tract and the oral cavity in Borabu sub-county, Nyamira county, Kenya	2015	J. Ethnopharmacol.	176			508	514	10.1016/j.jep.2015.11.032		Ethnopharmacological relevance: Different communities throughout the world have specialized and profound knowledge on the use medicinal plants for various diseases. However, the detailed information on the respective use may extinct in near future as this knowledge is passed only orally among generations in most of the communities. Aim of the study: The present survey aimed to document the use of…	English		Erin	0	ethnobotanical.survey	0	1
First search, screened Jan 2021	1			1		1	Alirezalu K., Hesari J., Eskandari M.H., Valizadeh H., Sirousazar M.	Effect of Green Tea, Stinging Nettle and Olive Leaves Extracts on the Quality and Shelf Life Stability of Frankfurter Type Sausage	2017	Journal of Food Processing and Preservation	41	5	e13100			10.1111/jfpp.13100	https://www.scopus.com/inward/record.uri?eid=2-s2.0-84992484372&doi=10.1111%2fjfpp.13100&partnerID=40&md5=da9c49a55df889215d254b5b55477f14	The effects of green tea (GTE), stinging nettle (SNE) and olive leaves (OLE) extracts on physicochemical, microbiological, texture and sensory properties of Frankfurter type sausage were investigated during 45 days of storage at 4C. Results indicated that pH, aw value, phenolic compounds and color values (L* and a* values) decreased during storage. Samples incorporated with 500 ppm GTE showed the…	English		Erin	0	food.preservation	0	1
First search, screened Jan 2021	1			1		1	Bilen S., Ünal S., Güvensoy H.	Effects of oyster mushroom (Pleurotus ostreatus) and nettle (Urtica dioica) methanolic extracts on immune responses and resistance to Aeromonas hydrophila in rainbow trout (Oncorhynchus mykiss)	2016	Aquaculture	454			90	94	10.1016/j.aquaculture.2015.12.010	https://www.scopus.com/inward/record.uri?eid=2-s2.0-84951209274&doi=10.1016%2fj.aquaculture.2015.12.010&partnerID=40&md5=752e80b5259a09ad0303fec415595f0b	In this study, immunostimulant effects of the methanolic extracts of oyster mushroom (Pleurotus ostreatus) and nettle (Urtica dioica), and disease resistance against Aeromonas hydrophila in rainbow trout (Oncorhynchus mykiss) were investigated. Three different concentrations of extracts [0 (Control), 0.1 and 0.5 g kg-1 of feed] were individually mixed with the basal diet and fed to rainbow trout …	English		Erin	0	not.antimicrobial	0	1
First search, screened Jan 2021				1		1	Rahchamani, R; Faramarzi, M; Moslemipor, F; Kohsar, JB	Effect of Supplementing Sheep Diet with Glycyrrhiza glabra and Urtica dioica Powder on Growth Performance, Rumen Bacterial Community and some Blood Biochemical Constituents	2019	Iran. J. Appl. Sci.	9	1		95	103			In this study, nine male Dallagh sheep (initial weight 35 +/- 2 kg) were used in a replicated 3 x 3 Latin square design experiment with three treatments and three 21-day periods (14 d adaptation, 7 d collection). Treatments were control (without addition) and two treatment diets containing 10% dry matter Glycyrrhiza glabra (licorice) and Urtica dioica (nettle) powder. The dry matter intake, avera…	English		Erin	0	not.antimicrobial	0	1
First search, screened Jan 2021	1			1		1	Mikaeili A., Karimi I., Modaresi M., Bagherinasab Z.	Assessment of antidermatophytic activities of Urtica dioica L. against Microsporum canis in a guinea pig model	2013	Tropical Journal of Pharmaceutical Research	12	6		997	1002	10.4314/tjpr.v12i6.19	https://www.scopus.com/inward/record.uri?eid=2-s2.0-84891135290&doi=10.4314%2ftjpr.v12i6.19&partnerID=40&md5=5a27a374d4484e75efe9a5b533885097	Purpose: To investigate the antidermatophytic effects of Urtica dioica L. against Microsporum canis in vitro and in a guinea pig model. Methods: The in vitro antifungal activity of the extracts was measured by disc diffusion method and assessment of minimum inhibitory concentration (MIC). The dorsum of the guinea pigs was infected with M. canis and topically treated as follows: negative control (…	English		Erin	1		0	1
First search, screened Jan 2021				1		1	Lashgari, SS; Noorolahi, Z; Sahari, MA; Gavlighi, HA	Improvement of oxidative stability and textural properties of fermented sausage via addition of pistachio hull extract	2020	Food Sci. Nutr.	8	6		2920	2928	10.1002/fsn3.1594		The purpose of this study was to evaluate the effectiveness of pistachio hull extract (PHE) as an antioxidant and antimicrobial agent for preservation of dry fermented sausages during fermentation and storage period. Sausages were prepared using starter culture (Biobak K) and treated with three levels of PHE (500, 750 and 1,000 ppm). The results showed that PHE at concentrations of 500 ppm and 75…	English		Erin	0	food.preservation	0	1
First search, screened Jan 2021			1	1		1	Jyoti, K; Baunthiyal, M; Singh, A	Characterization of silver nanoparticles synthesized using Urtica dioica Linn. leaves and their synergistic effects with antibiotics	2016	J. Radiat. Res. Appl. Sci.	9	3		217	227	10.1016/j.jrras.2015.10.002		In continuation of the efforts for synthesizing silver nanoparticles (AgNPs) by green chemistry route, here we report a facile bottom-up 'green' route for the synthesis of AgNPs using aqueous leaves extract of Urtica dioica (Linn.). The synthesized AgNPs were characterized by UV-vis spectroscopy, X-ray diffraction (XRD), Fourier transform-infrared spectroscopy (FTIR), Zeta-sizer and Zeta-potentia…	English		Erin	0	green.synth.nano.film	0	1
First search, screened Jan 2021	1			1		1	Dostbil N., Agaoglu S., Alemdar	The antibacterial activity of common nettle	2005	Indian Veterinary Journal	82	5		492	494		https://www.scopus.com/inward/record.uri?eid=2-s2.0-19444367074&partnerID=40&md5=5f31c5e3223e400b16fcdd37222e33dd	In this study, the antibacterial activity of common nettle (Folium urticae) on some bacteria was investigated. Extract of common nettle which is prepared in diethyl ether tested to standard bacterial strains of Staphylococcus aureus, Klebsiella pneumoniae, Pseudomonas aeruginosa, Enterococcus faecalis, Mycobacterium smegmatis and Micrococcus luteus with disk diffusion method as in vitro. It is de…	English		Erin	1		0	0	No full text access and could not contact author
First search, screened Jan 2021	1	1		1		1	Rafsanjany N., Lechtenberg M., Petereit F., Hensel A.	Antiadhesion as a functional concept for protection against uropathogenic Escherichia coli: In vitro studies with traditionally used plants with antiadhesive activity against uropathognic Escherichia coli	2013	Journal of Ethnopharmacology	145	2		591	597	10.1016/j.jep.2012.11.035	https://www.scopus.com/inward/record.uri?eid=2-s2.0-84872128012&doi=10.1016%2fj.jep.2012.11.035&partnerID=40&md5=e56fdaad92b41cb819760594fd5826b0	Ethnopharmacological relevance: Investigation of medicinal plant extracts traditionally used against uncomplicated urinary tract infections (UTI) and identification of antiadhesive effects under in vitro conditions against binding of uropathogenic Escherichia coli (UPEC) on bladder cell surface. Materials and methods: Literature search on traditionally used medicinal plants for UTI was performed …	English		Erin	1		0	1
First search, screened Jan 2021	1			1		1	Erbay E.A., Dağtekin B.B.G., Türe M., Yeşilsu A.F., Torres-Giner S.	Quality improvement of rainbow trout fillets by whey protein isolate coatings containing electrospun poly(ε-caprolactone) nanofibers with Urtica dioica L. extract during storage	2017	LWT-Food Sci. Technol.	78			340	351	10.1016/j.lwt.2017.01.002	https://www.scopus.com/inward/record.uri?eid=2-s2.0-85008223891&doi=10.1016%2fj.lwt.2017.01.002&partnerID=40&md5=dc4273b5d5758e20d1fc740d0bfab0cc	Novel bioactive coatings were prepared to extend the quality and shelf life of fresh fish fillets of rainbow trout (Oncorhynchus mykiss). For this, whey protein isolate (WPI) with 96 g/100 g protein content was used as the coating-forming agent with glycerol in a ratio of 3.3 g/100 mL as plasticizer. Poly(ε-caprolactone) (PCL) nanofibers containing extract of Urtica dioica L., often called stingi…	English		Erin	0	food.preservation	0	1
First search, screened Jan 2021	1	1		1		1	Iseli B., Boller T., Neuhaus J.-M.	The N-terminal cysteine-rich domain of tobacco class I chitinase is essential for chitin binding but not for catalytic or antifungal activity	1993	Plant Physiology	103	1		221	226	10.1104/pp.103.1.221	https://www.scopus.com/inward/record.uri?eid=2-s2.0-0027666351&doi=10.1104%2fpp.103.1.221&partnerID=40&md5=9ef3a34606ca676dabe0f6be8b98788c	The vacuolar chitinases of class I possess an N-terminal cysteinerich domain homologous to hevein and chitin-binding lectins such as wheat germ agglutinin and Urtica dioica lectin. To investigate the significance of this domain for the biochemical and functional characteristics of chitinase, chimeric genes encoding the basic chitinase A of tobacco (Nicotiana tabacum) with and without this domain …	English		Erin	0	not.nettle	0	1
First search, screened Jan 2021				1		1	Kilic, M; Yildiz, K; Kilic, FM	Traditional Uses of Medicinal Plants in Artuklu, Turkey		Hum. Ecol.						10.1007/s10745-020-00180-2		We conducted an ethnobotanical field study of traditional medicinal plants in 91 villages of Artuklu District among four ethnic groups: Turkish, Kurdish, Arabic, and Assyrian. We interviewed 365 elderly informants and recorded traditional uses of 85 identified botanical taxa, including four endemic species previously unidentified as medicinal plants:Arum rupicolaBoiss.,Gundelia mesopotamicaFirat,…	English		Erin	0	ethnobotanical.survey	0	1
First search, screened Jan 2021	1			1		1	Sosa-Rodriguez T., Declerck S., Granet F., Gaurel S., Van Damme E.J.M., Dupré De Boulois H.	Hevea brasiliensis and Urtica dioica impact the in vitro mycorrhization of neighbouring Medicago truncatula seedlings	2013	Symbiosis	60	3		123	132	10.1007/s13199-013-0248-9	https://www.scopus.com/inward/record.uri?eid=2-s2.0-84880923397&doi=10.1007%2fs13199-013-0248-9&partnerID=40&md5=028050069495397c8daf7b28ba274870	Hevea brasiliensis is a mycotrophic tree for which root colonization by arbuscular mycorrhizal fungi (AMF) under in vitro or pot culture conditions can take several weeks. The reason for this slow colonization is still unknown, but the exudation of antifungal compounds such as hevein by the roots may be one of the causes. Here, the root colonization of Medicago truncatula, a highly mycotrophic pl…	English		Erin	0	plant.pathogen	0	1
First search, screened Jan 2021				1		1	Torun, B; Biyik, HH; Ercin, Z; Coban, EP	Antifungal activities of Urtica dioica L., Sinapis arvensis L. and Apium graveolens Mill. leaves on Botrytis cinerea Pers.	2018	Ann. Phytomedicine	7	2		94	97	10.21276/ap.2018.7.2.15		In biological control, plant extracts were investigated against some plant pathogens by many researchers. One of these plant pathogens is Botrytis cinerea Pers. It decreases the product yield by disrupting the structure of the plant. It was found that some plant extracts as Agapanthus africanus, Cinnamonum zeylanicum, Hyssopus officinalis, Satureja hortensis, Allium sativum, Tagetes patulas, and …	English		Erin	0	plant.pathogen	0	1
First search, screened Jan 2021	1					1	Chopra A., Sivaraman K.	Ankaferd blood stopper: A novel hemostatic agent with unique antimicrobial, antineoplastic and regenerative properties	2019	Journal of Research in Pharmacy	23	5		777	784	10.35333/jrp.2019.24	https://www.scopus.com/inward/record.uri?eid=2-s2.0-85072932767&doi=10.35333%2fjrp.2019.24&partnerID=40&md5=fe7f77f20e3f4edc24d5395e0edf749f	A folkloric herbal extract of five plants (Thymus vulgaris, Glycyrrhiza glabra, Vitis vinifera, Alpinia officinarum, and Urtica dioica), is emerging as a promising hemostatic agent with strong immunological, anti-inflammatory, antimicrobial, anti-mutagenic, and antioxidant properties. Though its use as a hemostatic agent in the various general surgical procedure involving gastrointestinal, varice…	English		Erin	0	review	0	1
First search, screened Jan 2021	1					1	Joshi N.C., Kumar V., Singh A., Singh R.	Characterisations, antimicrobial activities and biological synthesis of silver (Ag) nanoparticles using the leaf extract of urtica dioica	2019	Research Journal of Pharmacy and Technology	12	9		4429	4433	10.5958/0974-360X.2019.00763.7	https://www.scopus.com/inward/record.uri?eid=2-s2.0-85078580157&doi=10.5958%2f0974-360X.2019.00763.7&partnerID=40&md5=2b8b68c00b0625dba547137d08aec883	Synthesis of metal and metal oxide nanoparticles using the extracts of biomaterials has many advantages over physical and chemical synthetic methods. Such biological or greener methods used to synthesise metal nanoparticles are highly efficient, low cost, environmentally friendly and convenient. In the present study, we have utilized the leaf extract of Urtica dioicaas reducing agent to synthesis…	English		Erin	0	green.synth.nano.film	0	1
First search, screened Jan 2021	1					1	Karapetyan I.H., Beglaryan G.A., Soghoyan A.S.	Unidox use in conservative gynecology	2012	New Armenian Medical Journal	6	1		36	42		https://www.scopus.com/inward/record.uri?eid=2-s2.0-84864432814&partnerID=40&md5=6286278a37ca9431ce87456f5497a8cf	Unidox Solutab® investigated by Japanese company "Yamanouchi" contains doxycycline monohydrate, which does not injure the mucous membrane of the stomach and the esophagus and possesses a number of positive features beneficially differentiating it among the other doxycycline preparations. Unidox Solutab® is a semi-synthetic tetracycline, bacteriostatic wide spectrum antibiotic. It inhibits intesti…	English		Erin	0	not.nettle	0	1
First search, screened Jan 2021	1					1	Kačániová M., Žiarovská J., Kunová S., Rovná K., Savistkaya T., Hrinshpan D., Valková V., Galovičová L., Borotová P., Ivanišová E.	Antimicrobial potential of different medicinal plants against food industry pathogens	2020	Potravinarstvo Slovak Journal of Food Sciences	14			494	500	10.5219/1387	https://www.scopus.com/inward/record.uri?eid=2-s2.0-85089492846&doi=10.5219%2f1387&partnerID=40&md5=7dad3ef78cdb3dac9d090a6a71c90d06	Work aimed to investigate the antimicrobial activity of medicinal plants against selected species of food industry pathogens in vitro conditions. The detection of antibacterial properties was examined by the disc diffusion method and the method of the minimum inhibitory concentrations (MIC). The cultivation of microorganisms after the 24 h was performed by disc diffusion method. Petri dishes have…	English		Erin	1		0	1
First search, screened Jan 2021				1		1	Razak, S; Afsar, T; Al-Disi, D; Almajwal, A; Arshad, M; Alyousef, AA; Chowdary, RA	GCMS fingerprinting, in vitro pharmacological activities, and in vivo anti-inflammatory and hepatoprotective effect of selected edible herbs from Kashmir valley	2020	J. King Saud Univ. Sci.	32	6		2868	2879	10.1016/j.jksus.2020.07.011		The people of Kashmir customarily practice traditional medicines for curing various ailments. 3 nutritious herbs; Melissa officinalis L (Lamiaceae, MO), Taraxacum officinale L (Compositae, TO), and Urtica dioica L (Urticaceae, UD) were selected based on their ingestion as a folklore remedy for treating various illness, including infections, inflammation, and cancer. We aimed to scientifically val…	English		Erin	1		0	1
First search, screened Jan 2021				1		1	VANPARIJS, J; JOOSEN, HM; PEUMANS, WJ; GEUNS, JM; VANLAERE, AJ	EFFECT OF THE URTICA-DIOICA AGGLUTININ ON GERMINATION AND CELL-WALL FORMATION OF PHYCOMYCES-BLAKESLEEANUS BURGEFF	1992	Arch. Microbiol.	158	1		19	25	10.1007/BF00249060		The lectin from stinging nettle rhizomes, Urtica dioica agglutinin (UDA), did not affect the evolution of wet and dry weight, protein, nucleic acid, ATP, cAMP and glycerol content during early germination of Phycomyces blakesleeanus spores. However, earlier investigations established a strongly reduced mycelial growth of several phytopathogenic fungi by this small plant lectin. Total uptake and i…	English		Erin	0	plant.pathogen	0	1
First search, screened Jan 2021				1		1	Husein, AI; Ali-Shtayeh, MS; Jondi, WJ; Zatar, NA; Abu-Reidah, IM; Jamous, RM	In vitro antioxidant and antitumor activities of six selected plants used in the Traditional Arabic Palestinian herbal medicine	2014	Pharm. Biol.	52	10		1249	1255	10.3109/13880209.2014.886274		Context: Despite several pharmacological applications of the medicinal plants in the Traditional Arabic Palestinian Herbal Medicine in Palestine (TAPHM), studies on their antioxidant properties are still scarce. Objective: This work evaluates the antioxidant and antitumor activities of the ethanol extracts from different parts of six plants: [Arum palaestinum Boiss (Araceae), Urtica pilulifera L.…	English		Erin	0	not.antimicrobial	0	1
First search, screened Jan 2021	1					1	Mertenat D., Cero M.D., Vogl C.R., Ivemeyer S., Meier B., Maeschli A., Hamburger M., Walkenhorst M.	Ethnoveterinary knowledge of farmers in bilingual regions of Switzerland – is there potential to extend veterinary options to reduce antimicrobial use?	2020	Journal of Ethnopharmacology	246		112184			10.1016/j.jep.2019.112184	https://www.scopus.com/inward/record.uri?eid=2-s2.0-85071692980&doi=10.1016%2fj.jep.2019.112184&partnerID=40&md5=e617139e61c3b32626964ce63c14e1ae	Ethnopharmacological relevance: In the pre-antibiotic era, a broad spectrum of medicinal plants was used to treat livestock. This knowledge was neglected in European veterinary medicine for decades but kept alive by farmers. Emergence of multidrug resistant bacterial strains requires a severely restricted use of antibiotics in veterinary medicine. We conducted a survey on the ethnoveterinary know…	English		Erin	0	ethnobotanical.survey	0	1
First search, screened Jan 2021	1					1	Tamás I., Veres I., Remenyik É.	Jellyfish sting. A case report [Medúzacsípésrol egy eset kapcsán]	2008	Orvosi Hetilap	149	1		35	41	10.1556/OH.2008.28201	https://www.scopus.com/inward/record.uri?eid=2-s2.0-38649134827&doi=10.1556%2fOH.2008.28201&partnerID=40&md5=c829e17b9e092416d41cbd152a2c5452	Jellyfish bites in Hungary are rare. Yet, from a differential diagnostic point of view this epizoonozis might gain importance given the ever-growing popularity of seaside tourism. - A 10 year old female patient was stung by a jellyfish while sea-bathing in the Adriatic in the summer of 2005. A couple of minutes after the bite urtica were formed in the contacted area accompanied by a burning and s…	Hungarian		Erin	0	not.nettle	0	1
First search, screened Jan 2021	1					1	Samoilova Z., Muzyka N., Lepekhina E., Oktyabrsky O., Smirnova G.	Medicinal plant extracts can variously modify biofilm formation in Escherichia coli	2014	Antonie van Leeuwenhoek, International Journal of General and Molecular Microbiology	105	4		709	722	10.1007/s10482-014-0126-3	https://www.scopus.com/inward/record.uri?eid=2-s2.0-84896490994&doi=10.1007%2fs10482-014-0126-3&partnerID=40&md5=1dd93dfa2efb1ff20e36d2ddfef74a39	Low concentrations of black tea and water extracts from medicinal plants Arctostaphylos uva-ursi, Vaccinium vitis-idaea, Tilia cordata, Betula pendula and Zea mays stimulated biofilm formation in Escherichia coli BW25113 up to three times. Similar effect was observed for tannic acid and low concentrations of quercetin. In contrast, the extract from Urtica dioica reduced biofilm production. Pretre…	English		Erin	1		0	1
First search, screened Jan 2021	1					1	Maobe M.A.G., Gitu L., Gatebe E., Rotich H., Karanja P.N., Votha D.M., Wambugu J., Muingai C.	Antimicrobial activities of eight selected medicinal herbs used for the treatment of diabetes, malaria and pneumonia in kisii region,southwest Kenya	2013	Global Journal of Pharmacology	7	1		25	33	10.5829/idosi.gjp.2013.7.1.65133	https://www.scopus.com/inward/record.uri?eid=2-s2.0-84876452865&doi=10.5829%2fidosi.gjp.2013.7.1.65133&partnerID=40&md5=e273c7f8a014a34fcdb927552c43f466	Plants are a source of phytomedicines. Amongst the traditional herbs used as phytomedicines in Kisii region, southwest Kenya are Carissa spinarum, Urtica dioica, Warburgia ugandensis, Senna didymobotrya, Physalis Peruviana, Bidens pilosa, Leonotis nepetifolia and Toddalia asiatica. A study was carried out on these herbal plants in the year 2011 to 2012. The objective was to determine the antimicr…	English		Erin	1		0	1
First search, screened Jan 2021	1					1	Singh R., Hussain S., Verma R., Sharma P.	Anti-mycobacterial screening of five Indian medicinal plants and partial purification of active extracts of Cassia sophera and Urtica dioica	2013	Asian Pacific Journal of Tropical Medicine	6	5		366	371	10.1016/S1995-7645(13)60040-1	https://www.scopus.com/inward/record.uri?eid=2-s2.0-84876720803&doi=10.1016%2fS1995-7645%2813%2960040-1&partnerID=40&md5=d69ffb74099bd34c9421c19eda4b05e8	Objective: To find out the anti-mycobacterial potential of Cassia sophera (C. sophera), Urtica dioica (U. dioica), Momordica dioica, Tribulus terrestris and Coccinia indica plants against multi-drug resistant (MDR) strain of Mycobacterium tuberculosis (M. tuberculosis). Methods: Plant materials were extracted successively with solvents of increasing polarity. Solvent extracts were screened for an…	English		Erin	1		0	1
First search, screened Jan 2021	1	1		1		1	Uzun E., Sariyar G., Adsersen A., Karakoc B., Ötük G., Oktayoglu E., Pirildar S.	Traditional medicine in Sakarya province (Turkey) and antimicrobial activities of selected species	2004	Journal of Ethnopharmacology	95	2-3		287	296	10.1016/j.jep.2004.07.013	https://www.scopus.com/inward/record.uri?eid=2-s2.0-7044262071&doi=10.1016%2fj.jep.2004.07.013&partnerID=40&md5=2a3a8691eb2bff2d1ddfd0c3658a220e	Traditional medicine in North-West of Turkey (Sakarya province) were studied during a 2 months field study by interviewing local informants from several villages. Plant species used to treat infections were tested for antimicrobial activity. Information was collected for 46 plant species from 30 families and for 5 animal species. Twenty four of the plant species were cultivated. Most used familie…	English		Erin	1		0	1
First search, screened Jan 2021	1					1	Duman Aydin B.	Investigation of antibacterial effects of some medicinal plants and spices on food pathogens [Bazi tibbi bitki ve baharatlarin gida patojenleri üzerine antibakteriyel etkisinin araştirilmasi]	2008	Kafkas Universitesi Veteriner Fakultesi Dergisi	14	1		83	87	10.9775/kvfd.2008.11-a	https://www.scopus.com/inward/record.uri?eid=2-s2.0-77956525919&doi=10.9775%2fkvfd.2008.11-a&partnerID=40&md5=19b17ecc43539ce8047fdce40c05e76c	In this study, in vitro antimicrobial effectiveness of the water extracts of 26 plants on E. coli O157:H7, L. monocytogenes, Y. enterocolitica and S. aureus was investigated comparatively with that of lactic, citric, salicylic and sorbic acid. While all of the tested acid solutions inactivated Y. enterocolitica and S. aureus completely, sorbic acid just only reduced the counts of E. coli O157:H7 …	Turkish		Erin	1		0	1
First search, screened Jan 2021	1					1	Giannarini G., Autorino R.	Re: Serenoa repens associated with Urtica dioica (ProstaMEV®) and curcumin and quercitin (FlogMEV®) extracts are able to improve the efficacy of prulifloxacin in bacterial prostatitis patients: results from a prospective randomised study	2009	International Journal of Antimicrobial Agents	34	3		283	284	10.1016/j.ijantimicag.2009.03.005	https://www.scopus.com/inward/record.uri?eid=2-s2.0-67650726863&doi=10.1016%2fj.ijantimicag.2009.03.005&partnerID=40&md5=d4173e446896b1729f52d7c4892b174d	Short letter, screened full text at: https://www.sciencedirect.com/science/article/pii/S0924857909001162?via%3Dihub	English		Erin	0	not.antimicrobial	0	1
First search, screened Jan 2021	1					1	Aliyeva S.Sh., Aliyeva K.Y.	Obtaining liquid extracts from plant materials and studying of antimicrobial activity	2019	Azerbaijan Pharmaceutical and Pharmacotherapy Journal	19	1		26	29		https://www.scopus.com/inward/record.uri?eid=2-s2.0-85073431558&partnerID=40&md5=af3f21a436c11b9974292490117c4f77	As a result of studies on the antimicrobial effect of 4 models of extracts containing alcoholic extracts of garlic, horse chestnut, licorice, nettle, St. John's wort and juices of aloe and garlic in various ratios, it was found that compounds 1 and 3 have the greatest antimicrobial and fungicidal action. Thus, the results obtained make it possible in the future to use the obtained compounds (1 an…	Turkish		Erin	1		1	0	No full text access and could not contact author
First search, screened Jan 2021				1		1	Aksu, MI; Ozer, H	EFFECTS OF LYOPHILIZED WATER EXTRACT OF SATUREJA HORTENSIS ON THE SHELF LIFE AND QUALITY PROPERTIES OF GROUND BEEF	2013	J. Food Process Preserv.	37	5		777	783	10.1111/j.1745-4549.2012.00716.x		Summer savory (Satureja hortensis L.) can be used for the preservation and/or extension of the shelf life of raw and processed foods owing to its antioxidant and antimicrobial activities. In this study, the effects of different concentrations of lyophilized water extract of S.hortensis (LSHWE) on the shelf life of ground beef were investigated. Ground beef was treated with various concentrations …	English		Erin	0	not.nettle	0	1
First search, screened Jan 2021	1			1		1	Solomon R.D.J., Kallidass S., Vimalan J.	Isolation, identification and study of antimicrobial property of a bioactive compound in an Indian medicinal plant Acalypha indica (Indian-Nettle)	2005	World Journal of Microbiology and Biotechnology	21	6-7		1231	1236	10.1007/s11274-005-1479-6	https://www.scopus.com/inward/record.uri?eid=2-s2.0-27944465594&doi=10.1007%2fs11274-005-1479-6&partnerID=40&md5=51613aae1b7234df8d6c2d2bf3e00888	Fresh, dried and powdered samples of leaf, stem and root of Acalypha indica were subjected to fractional distillation in a soxhlet apparatus using solvents such as hexane, chloroform, acetone and methanol. The plant extracts and a synthetic antifungal compound, Clotrimazole (authentic standard) were subjected to TLC and HPLC analyses. The R f (relative front) value of Clotrimazole was 0.371. The …	English		Erin	0	not.nettle	0	1
First search, screened Jan 2021	1					1	Rafsanjany N., Lechtenberg M., Petereit F., Hensel A.	Traditional herbal drugs against uncomplicated urinary tract infections. In vitro investigations of their anti-adhesive effects against uropathogenic Escherichia coli [Traditionell angewandte Drogen bei unkomplizierten Entzündungen der ableitenden Harnwege verursacht durch uropathogene Ecoli.]	2013	Zeitschrift fur Phytotherapie	34	5		214	220	10.1055/s-0033-1349766	https://www.scopus.com/inward/record.uri?eid=2-s2.0-84886572709&doi=10.1055%2fs-0033-1349766&partnerID=40&md5=eadbfb1778f1ee8d3ef0ac833e8369de	Summary Traditional herbal drugs against uncomplicated urinary tract infections. In vitro investigations of their anti-adhesive effects against uropathogenic Escherichia coli Within a systematic project of medicinal plants, used traditionally against uncomplicated urinary tract infections (UTI), this study investigated anti-adhesive effects of plant extracts against uropathogenic E. coli (UPEC). …	German		Erin	1		0	1
First search, screened Jan 2021	1					1	Pillai M.K., Matamane R.P., Mekbib S.B.	Antimicrobial activities of extracts from Urtica urens	2020	Food Research	4	5		1487	1492	10.26656/fr.2017.4(5).088	https://www.scopus.com/inward/record.uri?eid=2-s2.0-85086375642&doi=10.26656%2ffr.2017.4%285%29.088&partnerID=40&md5=c8b9c34d5fc9e4c3d091250a3fee565e	The antibacterial and antifungal activities of various extracts from Urtica urens were evaluated against selected microorganisms using agar hole-plate diffusion method. A total of ten extracts namely U. urens hexane leaf extract (HLE), chloroform leaf extract (CLE), ethyl acetate leaf extract (ELE), methanolic leaf extract (MLE), hexane stem-bark extract (HSB), chloroform stem-bark extract (CSB),…	English		Erin	1		0	1
First search, screened Jan 2021	1					1	Acharya B., Regmi H., Ngangbam A.K., Nongmaithem B.D.	Management of rhizome rot disease of ginger using eco-friendly natural products	2016	Indian Journal of Agricultural Research	50	6		599	603	10.18805/ijare.v0iOF.3757	https://www.scopus.com/inward/record.uri?eid=2-s2.0-85007609300&doi=10.18805%2fijare.v0iOF.3757&partnerID=40&md5=2271cc16342d3e554e4af23b09e39b3d	Rhizome rot caused by Pythium spp and Fusarium spp is one of the most devastating diseases of ginger in most of the ginger growing areas of the Nepal. Realizing the context for development of alternative control strategies to reduce dependency on synthetic fungicides, a field experiment on management of rhizome rot disease of ginger using eco-friendly natural products was conducted at GRP, Kapurk…	English		Erin	0	plant.pathogen	0	1
First search, screened Jan 2021	1			1		1	Cole R.A.	Isolation of a chitin‐binding lectin, with insecticidal activity in chemically‐defined synthetic diets, from two wild brassica species with resistance to cabbage aphid Brevicoryne brassicae	1994	Entomologia Experimentalis et Applicata	72	2		181	187	10.1111/j.1570-7458.1994.tb01816.x	https://www.scopus.com/inward/record.uri?eid=2-s2.0-0028156624&doi=10.1111%2fj.1570-7458.1994.tb01816.x&partnerID=40&md5=b15819f1bb63f41a540074d04f6f27c0	A lectin, with a chitin‐binding domain and chitinase activity, is present in significant quantities in the wild brassica species B. fruticulosa and B. spinescens but at low levels in cultivated cabbage cv. Offenham Compacta. The lectin, purified &gt; 1000 fold after binding to chitin, migrated on SDS ‐ PAGE gels as a single band with a Mr of 14.500. The amino acid composition of the lectin from B…	English		Erin	0	not.antimicrobial	0	1
First search, screened Jan 2021			1			1	Taylor R.S.L., Edel F., Manandhar N.P., Towers G.H.N.	Antimicrobial activities of southern Nepalese medicinal plants	1996	Journal of Ethnopharmacology	50	2		97	102	10.1016/0378-8741(95)01335-0	https://www.scopus.com/inward/record.uri?eid=2-s2.0-0030021942&doi=10.1016%2f0378-8741%2895%2901335-0&partnerID=40&md5=4cb3e24dea6638f7bcd3a0fe87aae1f9	In an ethnopharmacological screening of selected medicinal plants used in Nepal, methanol extracts from 20 plant species were assayed for activity against eleven strains of bacteria and four strains of fungi. Duplicate assays were conducted with and without exposure to ultraviolet (UV)-A radiation to test for light-activated or light-enhanced activity. Fifteen of the extracts showed activity agai…	English		Erin	0	not.nettle	0	1
First search, screened Jan 2021	1					1	Sihem L., Hanine D., Faiza B.	Antibacterial Activity of α-Fe2O3 and α-Fe2O3@Ag Nanoparticles Prepared by Urtica Leaf Extract	2020	Nanotechnologies in Russia	15	2		198	203	10.1134/S1995078020020135	https://www.scopus.com/inward/record.uri?eid=2-s2.0-85096974080&doi=10.1134%2fS1995078020020135&partnerID=40&md5=fd7cbd522a6baf45a88530d4a7017537	Abstract: Metal oxide nanoparticles have gained great attention owing to their academic interest and modern technological applications. In particular, one of the extensive materials studied is Fe2O3, which found antimicrobial and biological applications. In this context, green preparation using Urtica leaf extract was used, and the properties of α-Fe2O3 and α-Fe2O3@Ag nanoparticles were discussed…	English		Erin	0	green.synth.nano.film	0	1
First search, screened Jan 2021	1					1	Shah S., Nasreen S., Munshi N.A.	Evaluation of some botanicals in controlling green mold (Trichoderma harzianum) disease in Oyster mushroom cultivation	2011	International Journal of Botany	7	3		209	215	10.3923/ijb.2011.209.215	https://www.scopus.com/inward/record.uri?eid=2-s2.0-83055193540&doi=10.3923%2fijb.2011.209.215&partnerID=40&md5=67bfb4a4d0f51714473dce2486e1f81c	Successful methods to control the damaging weed mold, Trichoderma harzianum (green mold) in mushroom beds are not presently known. The aim of the present study was to determine antifungal potentials of extracts of some selected botanicals against the infection of Green mold (Trichoderma harzianum) associated with the Pleurotus sp. cultivation. Eight botanicals namely Azadiracta indica, Allium sat…	English		Erin	0	plant.pathogen	0	1
First search, screened Jan 2021	1					1	Itakura Y., Nakamura-Tsuruta S., Kominami J., Tateno H., Hirabayashi J.	Sugar-binding profiles of chitin-binding lectins from the hevein family: A comprehensive study	2017	International Journal of Molecular Sciences	18	6	1160			10.3390/ijms18061160	https://www.scopus.com/inward/record.uri?eid=2-s2.0-85020191295&doi=10.3390%2fijms18061160&partnerID=40&md5=d96331f8f6e57e96d8d771342e1aab42	Chitin-binding lectins form the hevein family in plants, which are defined by the presence of single or multiple structurally conserved GlcNAc (N-acetylglucosamine)-binding domains. Although they have been used as probes for chito-oligosaccharides, their detailed specificities remain to be investigated. In this study, we analyzed six chitin-binding lectins, DSA, LEL, PWM, STL, UDA, and WGA, by qu…	English		Erin	0	not.antimicrobial	0	1
First search, screened Jan 2021				1		1	Van den Bergh, KPB; Rouge, P; Proost, P; Coosemans, J; Krouglova, T; Engelborghs, Y; Peumans, WJ; Van Damme, EJM	Synergistic antifungal activity of two chitin-binding proteins from spindle tree (Euonymus europaeus L.)	2004	Planta	219	2		221	232	10.1007/s00425-004-1238-1		Two structurally different chitin-binding proteins were isolated from bark and leaves of the spindle tree (Euonymus europaeus L.). Both the small hevein-like chitin-binding protein (Ee-CBP) and the classical class-I chitinase (Ee-chitinase) possess antifungal properties, Ee-CBP being far more potent than Ee-chitinase. In addition, Ee-CBP and Ee-chitinase display a pronounced synergistic effect wh…	English		Erin	0	not.nettle	0	1
First search, screened Jan 2021	1					1	Siebert H.-C., Von Der Lieth C.-W., Kaptein R., Beintema J.J., Dijkstra K., Van Nuland N., Soedjanaatmadja U.M.S., Rice A., Vliegenthart J.F.G., Wright C.S., Gabius H.-J.	Role of aromatic amino acids in carbohydrate binding of plant lectins: Laser photo chemically induced dynamic nuclear polarization study of hevein domain-containing lectins	1997	Proteins: Structure, Function and Genetics	28	2		268	284	10.1002/(SICI)1097-0134(199706)28:2<268::AID-PROT14>3.0.CO;2-G	https://www.scopus.com/inward/record.uri?eid=2-s2.0-0031007590&doi=10.1002%2f%28SICI%291097-0134%28199706%2928%3a2%3c268%3a%3aAID-PROT14%3e3.0.CO%3b2-G&partnerID=40&md5=b4310602c542757bb258bc6deecedae2	Carbohydrate recognition by lectins often involves the side chains of tyrosine, tryptophan, and histidine residues. These moieties are able to produce chemically induced dynamic nuclear polarization (CIDNP) signals after laser irradiation in the presence of a suitable radical pair-generating dye. Elicitation of such a response in proteins implies accessibility of the respective groups to the ligh…	English		Erin	0	not.antimicrobial	0	1
First search, screened Jan 2021	1			1		1	Albayrak S., Aksoy A., Sagdic O., Albayrak S.	Antioxidant and antimicrobial activities of different extracts of some medicinal herbs consumed as tea and spices in turkey	2012	Journal of Food Biochemistry	36	5		547	554	10.1111/j.1745-4514.2011.00568.x	https://www.scopus.com/inward/record.uri?eid=2-s2.0-84867221574&doi=10.1111%2fj.1745-4514.2011.00568.x&partnerID=40&md5=08b82073d2f7c3b19b6e1a97bb6ca4ce	Methanol (MeOH) extracts, infusions and decoctions of eight plants were investigated for their antioxidant activity using phosphomolybdenum and 2,2-diphenyl-1-picrylhydrazyl assays: Cassia angustifolia (Senna tea), Foeniculum vulgare (fennel), Pimpinella anisum (anise), Laurus nobilis (laurel), Tilia vulgaris (linden tea), Urtica dioica (nettle), Petroselinum crispum (parsley) and Anethum graveol…	English		Erin	1		0	1
First search, screened Jan 2021	1	1				1	Stanciuc A.M., Gaspar A., Moldovan L., Saviuc C., Popa M., Mǎruţescu L.	In vitro antimicrobial activity of Romanian medicinal plants hydroalcoholic extracts on planktonic and adhered cells.	2011	Roumanian archives of microbiology and immunology	70	1		11	14		https://www.scopus.com/inward/record.uri?eid=2-s2.0-79960674511&partnerID=40&md5=910e5d18d47216cd812822765436e330	The aim of this study was to assess the antibacterial and antifungal potential of some Romanian medicinal plants, arnica--Arnica montana, wormwood--Artemisia absinthium and nettle--Urtica dioica. In order to perform this antimicrobial screening, we obtained the vegetal extracts and we tested them on a series of Gram-positive and Gram-negative bacteria, and also against two fungal strains. The veg…	English		Erin	1		0	1
First search, screened Jan 2021				1		1	Cakilcioglu, U; Turkoglu, I	An ethnobotanical survey of medicinal plants in Sivrice (Elazig-Turkey)	2010	J. Ethnopharmacol.	132	1		165	175	10.1016/j.jep.2010.08.017		Aim of the study: This study aimed to identify wild plants collected for medical purposes by the local people of Sivrice County, located in the Eastern Anatolia Region of Turkey, and to establish the uses and local names of these plants. Materials and methods: Field study was carried out over a period of approximately two years (2005-2006). During this period, 146 vascular plant specimens were co…	English		Erin	0	ethnobotanical.survey	0	1
First search, screened Jan 2021				1		1	Durovic, S; Pavlic, B; Sorgic, S; Popov, S; Savic, S; Pertonijevic, M; Radojkovic, M; Cvetanovic, A; Zekovic, Z	Chemical composition of stinging nettle leaves obtained by different analytical approaches	2017	J. Funct. Food.	32			18	26	10.1016/j.jff.2017.02.019		Urtica dioica L. (stinging nettle) is annual plant which possesses wide range of biological effects and being used in folk medicine since the ancient times. Despite the numerous studies concerning the biological activities of this plant, there are only several studies regarding the chemical composition of stinging nettle (SN) leaves. Deeper chemical investigation revealed the presence of differen…	English		Erin	0	not.antimicrobial	0	1
First search, screened Jan 2021	1					1	Khabir A., Khan F., Afzal M., Haq Z.U., Ullah M.A., Shah A.M.H., Rauf A., Ali F., Qaisar M., Khan S.	Antimicrobial efficacy and cytotoxic screening of dichloromethane sub-fractions of Rumex obtusifolius	2017	Asian Journal of Chemistry	29	2		367	370	10.14233/ajchem.2017.20198	https://www.scopus.com/inward/record.uri?eid=2-s2.0-85009804106&doi=10.14233%2fajchem.2017.20198&partnerID=40&md5=16f8812f52a143ed884742c590f3ee4f	The present study has been carried out to investigate the antibacterial, antifungal and cytotoxic screening of sub-fractions of dichloromethane fraction of Rumex obtusifolius at early vegetative stages for seeking bioactive sub-fractions. Its common name is broad-leaf dock. This plant is used as an antidote to nettle, astringent, depurative, tonic and laxative. It is also used for treatment of tu…	English		Erin	0	not.nettle	0	1
First search, screened Jan 2021	1	1		1		1	Broekaert W.F., Van Parijs J.A.N., Leyns F., Joos H., Peumans W.J.	A chitin-binding lectin from stinging nettle rhizomes with antifungal properties	1989	Science	245	4922		1100	1102	10.1126/science.245.4922.1100	https://www.scopus.com/inward/record.uri?eid=2-s2.0-0000431179&doi=10.1126%2fscience.245.4922.1100&partnerID=40&md5=199a7bd46018739994090b6737f9f876	Rhizomes of stinging nettle contain a small-sized lectin that exhibits binding specificity toward chitin. This lectin inhibits growth of several phytopathogenic and saprophytic chitin-containing fungi in vitro. The antifungal action of the nettle lectin differs from the action of chitinases, which are a ubiquitous class of antifungal plant proteins. Moreover, the nettle lectin acts synergisticall…	English		Erin	0	plant.pathogen	0	1
First search, screened Jan 2021				1		1	Khan, AM; Qureshi, RA; Ullah, F; Gilani, SA; Nosheen, A; Sahreen, S; Laghari, MK; Laghari, MY; Shafiq-Ur-Rehman; Hussain, I; Murad, W	Phytochemical analysis of selected medicinal plants of Margalla Hills and surroundings	2011	J. Med. Plants Res.	5	25		6017	6023	10.5897/JMPR11.869		The present study investigate the qualitative and quantitative analysis of the major bioactive constituents of 13 medicinally important plants, namely Woodfordia fruiticosa, Adhatoda vasica, Chenopodium ambrosoides, Viburnum cotinifolium, Euphorbia hirta, Vitex negundo, Peganum harmala, Broussonetia papyrifera, Taraxacum officinale, Urtica dioica, Verbascum thapsus, Caryopteris grata and Mimosa r…	English		Erin	1		0	1
First search, screened Jan 2021	1					1	Mizunoe Y., Nakamuta S., Kumazawa J., Momose S., Emoto K., Aito K., Kinoshita N., Hara S., Hara T., Tsunoda K., Yamaguchi A., Miyazaki Y., Omoto T., Yagi H., Iguchi A., Nakasu H., Nagayoshi H., Kiyohara H.	Clinical experience of cinoxacin on urinary tract infections	1980	CHEMOTHERAPY	28	7		318	326	10.11250/chemotherapy1953.28.Supplement4_318	https://www.scopus.com/inward/record.uri?eid=2-s2.0-0019221482&doi=10.11250%2fchemotherapy1953.28.Supplement4_318&partnerID=40&md5=01fac4fb6601f0bfed970bd08d8ad349	1. Cinoxacin was administered to 45 patients with urinary tract infections diagnosed from October 1978 to June 1979 at the Department of Urology of Kyushu University and of 5 relevant hospitals. 2. Of 45 cases with urinary tract infections, 38 cases recieved 800 mg of the compound a day in 2 divided doses and 7 cases recieved 800 mg a day in 4 divided doses. Of all cases, 1 case was given for 2 d…	English		Erin	0	not.nettle	0	1
First search, screened Jan 2021	1					1	Brantner A., Grein E.	Antibacterial activity of plant extracts used externally in traditional medicine	1994	Journal of Ethnopharmacology	44	1		35	40	10.1016/0378-8741(94)90096-5	https://www.scopus.com/inward/record.uri?eid=2-s2.0-0028106841&doi=10.1016%2f0378-8741%2894%2990096-5&partnerID=40&md5=5b7108a5153447b3ccbbda1befbe4d88	Plants of 28 families, selected on the basis of medicinal folklore reports and literature data, were studied in a screening program. Aqueous extracts of plants used externally for the treatment of infected skin lesions were tested for their antibacterial potential. The results indicated that about 60% of the plant extracts tested exhibited some level of antibacterial action. © 1994.	English		Erin	1		0	1
First search, screened Jan 2021				1		1	Altuner, EM; Ceter, T; Gur, M; Guney, K; Kiran, B; Akwieten, HE; Soulman, SI	Chemical Composition and Antimicrobial Activities of Cold-Pressed Oils Obtained From Nettle, Radish and Pomegranate Seeds	2018	Kastamonu Univ. J. For. Fac.	18	3		236	247	10.17475/kastorman.498413		Aim of study: The aim of this study is to put forward the antimicrobial activity of cold pressed oils obtained from seeds of nettle (Urtica dioica), radish (Raphanus sativus) and pomegranate (Punica granatum). Material and Methods: Oils of these seeds were analysed for their antibacterial and antifungal activities by the disk diffusion and MIC tests against fifteen microorganisms, Staphylococcus …	English		Erin	1		0	1
First search, screened Jan 2021	1	1		1		1	Tungmunnithum D., Garros L., Drouet S., Renouard S., Lainé E., Hano C.	Green ultrasound assisted extraction of trans rosmarinic acid from plectranthus scutellarioides (L.) R.Br. leaves	2019	Plants	8	3	50			10.3390/plants8030050	https://www.scopus.com/inward/record.uri?eid=2-s2.0-85064172362&doi=10.3390%2fplants8030050&partnerID=40&md5=b3578ec1bf24e11b57bf5be094ec72b3	Painted nettle (Plectranthus scutellarioides (L.) R.Br.) is an ornamental plant belonging toLamiaceae family, native of Asia. Its leaves constitute one of the richest sources of trans-rosmarinic acid, a well-known antioxidant and antimicrobial phenolic compound. These biological activities attract interest from the cosmetic industry and the demand for the development of green sustainable extracti…	English		Erin	0	not.nettle	0	1
First search, screened Jan 2021	1					1	Hattuniemi M., Korhonen J., Jaakkola M., Räty J., Virtanen V.	Rapid flow cytometry analysis of antimicrobial properties of nettle powder and cranberry powder	2010	Proceedings of SPIE - The International Society for Optical Engineering	7376		73760K			10.1117/12.871115	https://www.scopus.com/inward/record.uri?eid=2-s2.0-79953117897&doi=10.1117%2f12.871115&partnerID=40&md5=cd0c385038ab39809b77adf4f4accda0	Both nettle (Urtica dioica) and cranberry (Vaccinium oxycoccus) are widely known to have good influence on health. The aim of this study was to investigate antimicrobial properties of nettle powder and cranberry powder against Escherichia coli (E. coli) and monitor the growth of the bacteria by a rapid flow cytometry (FCM) method. For FCM measurements samples were stained with fluorescent dyes. T…	English		Erin	1		0	1
First search, screened Jan 2021	1					1	Süzgeç-Selçuk S., Houghton P.J.	Studies on antioxidant and antimicrobial activities of the aerial parts of Urtica dioica L [Urtica dioica L.'nın topraküstü kısımları üzerinde antioksidan ve antimikrobiyal aktivite çalışmaları]	2011	Acta Pharmaceutica Sciencia	53	4		493	498		https://www.scopus.com/inward/record.uri?eid=2-s2.0-84859950652&partnerID=40&md5=7044f9d8664b63f0608cbf6163a3e81c	In this study, aerial parts of Urtica dioica L. have been assesed for antioxidant activity and antimicrobial activity. Antioxidant activity was done according to the liposome TBA method. Antimicrobial activity was done according to the serial dilution method. The ethanol extract of the aerial parts of U. dioica showed considerable antioxidant activity by inhibition of lipid peroxidation (IC50 0.8…	English; Turkish		Erin	1		0	1
First search, screened Jan 2021	1			1		1	Feliziani E., Santini M., Landi L., Romanazzi G.	Pre- and postharvest treatment with alternatives to synthetic fungicides to control postharvest decay of sweet cherry	2013	Postharvest Biology and Technology	78			133	138	10.1016/j.postharvbio.2012.12.004	https://www.scopus.com/inward/record.uri?eid=2-s2.0-84872592698&doi=10.1016%2fj.postharvbio.2012.12.004&partnerID=40&md5=25cb754b9704921721c63dcb0784bbc5	The effectiveness of alternatives to synthetic fungicides for the control of pathogens causing postharvest diseases of sweet cherry was tested in vitro and in vivo. When amended to potato dextrose-agar, oligosaccharides, benzothiadiazole, chitosan, calcium plus organic acids, and nettle macerate reduced the growth of Monilinia laxa, Botrytis cinerea and Rhizopus stolonifer. Treatment of sweet che…	English		Erin	0	plant.pathogen	0	1
First search, screened Jan 2021	1					1	Schilcher H., Boesel R., Effenberger St., Segebrecht S.	Results of recent studies with medicinal plants having aquaretic, antibacterial and prostatropic activities [NEUERE UNTERSUCHUNGSERGEBNISSE MIT AQUARETISCH, ANTIBAKTERIELL UND PROSTATOTROP WIRKSAMEN ARZNEIPFLANZEN. PHARMAKOLOGISCHE UND PHYTOCHEMISCHE UNTERSUCHUNGEN VON GOLDRUTENKRAUT, BIRKENBLATTERN, WACHOLDERBEEREN, GEWURZSUMACHWURZELRINDE, LIEBSTOCKELWURZEL, QUECKENWURZEL UND MEDIZINALKURBISSAM…	1989	Urologe - Ausgabe B	29	5		267	271		https://www.scopus.com/inward/record.uri?eid=2-s2.0-0024425835&partnerID=40&md5=97bc9f6da934035c1b35e36497c41d73	[No abstract available]	German		Erin	0	not.available	0	1
First search, screened Jan 2021	1					1	Leili M., Fazlzadeh M., Bhatnagar A.	Green synthesis of nano-zero-valent iron from Nettle and Thyme leaf extracts and their application for the removal of cephalexin antibiotic from aqueous solutions	2018	Environmental Technology (United Kingdom)	39	9		1158	1172	10.1080/09593330.2017.1323956	https://www.scopus.com/inward/record.uri?eid=2-s2.0-85019176173&doi=10.1080%2f09593330.2017.1323956&partnerID=40&md5=b0a4456bb1d17289552b82008ab42245	In this study, the removal of cephalexin (CEX) antibiotic from aqueous solution was examined using a novel green adsorbent without employing any toxic chemicals or capping agents. Nettle and Thyme extracts were used to synthesize novel nano-zero-valent iron (NNZVI and TNZVI) for the adsorption of CEX. The nature and morphology of synthesized adsorbent were characterized by Transmission electron m…	English		Erin	0	green.synth.nano.film	0	1
First search, screened Jan 2021				1		1	Rocha, GCG; Nicolich, R; Romeiro, A; Margis-Pinheiro, M; Attias, M; Alves-Ferreira, M	Effect of Urtica dioica agglutinin and Arabidopsis thaliana Chia4 chitinase on the protozoan Phytomonas francai	2003	FEMS Microbiol. Lett.	226	1		1	7	10.1016/S0378-1097(03)00526-3		The genus Phytomonas is responsible for many diseases in different crop plant species. The finding that chitin is an exposed cell surface polysaccharide in Phytomonas francai and the observation that chitinases can inhibit fungal growth raises expectations about the potential effect of plant chitinases on the P. francai cell membrane surface. The plant chitinases Urtica dioica agglutinin (UDA) an…	English		Erin	0	plant.pathogen	0	1
First search, screened Jan 2021				1		1	Boyko, OO; Gavrilina, OG; Gavrilin, PN; Gugosyan, YA; Brygadyrenko, VV	Influence of formic acid on the vitality of Strongyloides papillosus	2018	Regul. Mech. Biosyst.	9	3		435	439	10.15421/021865		Formic acid (methanoic acid, HCOOH) is an organic compound which belongs to saturated monobasic acids. hi natural conditions, it is secreted from the glands of ants, and also extracted from the leaves of stinging nettles. It is soluble in water in any proportions, which makes it practical to use for making aquatic solutions. It is broadly used as a preservative in the food industry - E-236 food a…	English		Erin	1		0	1
First search, screened Jan 2021				1		1	Rana, D; Bhatt, A; Lal, B	Ethnobotanical knowledge among the semi-pastoral Gujjar tribe in the high altitude (Adhwari's) of Churah subdivision, district Chamba, Western Himalaya	2019	J. Ethnobiol. Ethnomed.	15		10			10.1186/s13002-019-0286-3		BackgroundThe wild plants not only form an integral part of the culture and traditions of the Himalayan tribal communities but also contribute largely to the sustenance of these communities. The tribal people use large varieties of wild fruits, vegetables, fodder, medicinal plants, etc. for meeting their day-to-day requirements. The present study was conducted in Churah subdivision of district Ch…	English		Erin	0	ethnobotanical.survey	0	1
First search, screened Jan 2021				1		1	Petrova, MI; Mathys, L; Lebeer, S; Noppen, S; Van Damme, EJM; Tanaka, H; Igarashi, Y; Vaneechoutte, M; Vanderleyden, J; Balzarini, J	Inhibition of infection and transmission of HIV-1 and lack of significant impact on the vaginal commensal lactobacilli by carbohydrate-binding agents	2013	J. Antimicrob. Chemother.	68	9		2026	2037	10.1093/jac/dkt152		A selection of carbohydrate-binding agents (CBAs) with different glycan specificities were evaluated for their inhibitory effect against HIV infection and transmission, and their interaction with vaginal commensal bacteria. Several assays were used for the antiviral evaluation: (i) cell-free virus infection of human CD4 T lymphocyte C8166 cells; (ii) syncytium formation in co-cultures of persiste…	English		Erin	0	virus	0	1
First search, screened Jan 2021	1					1	Güneş S., Savran A., Paksoy M.Y., Koşar M., Çakılcıoğlu U.	Ethnopharmacological survey of medicinal plants in Karaisalı and its surrounding (Adana-Turkey)	2017	Journal of Herbal Medicine	8			68	75	10.1016/j.hermed.2017.04.002	https://www.scopus.com/inward/record.uri?eid=2-s2.0-85017546151&doi=10.1016%2fj.hermed.2017.04.002&partnerID=40&md5=5eca265c3085d9a50ea61010eeb48303	This study identifies wild plants collected for medical purposes by local people of Karaisalı County in the Mediterranean Region of Turkey, together with the uses and local names of these plants. A field study was carried out over a period of approximately 2 years (2008–2010). During this period, 129 vascular plant specimens were collected. Demographic characteristics of participants, local plant…	English		Erin	0	ethnobotanical.survey	0	1
First search, screened Jan 2021	1					1	Bulut Ç., Altiok E., Bayraktar O., Ülk̈ S.	Antioxidative and antimicrobial screening of 19 commercial essential oils in Turkey	2009	Acta Horticulturae	826			111	116	10.17660/ActaHortic.2009.826.14	https://www.scopus.com/inward/record.uri?eid=2-s2.0-70350050388&doi=10.17660%2fActaHortic.2009.826.14&partnerID=40&md5=6f60ed49b93c5570559cc6a0eb51ce3f	Plant oils have been used for wide variety purposes for many years in Turkey. These essential oils have usage in many areas such as perfumery, cosmetic, food flavoring and folkloric medicine. In the study, 19 commercial essential oils were studied by means of antibacterial and antioxidant capacity. Antibacterial test was performed against S. aureus, S. epidermidis, K. pneumoniae and E. coli using…	English		Erin	1		0	1
First search, screened Jan 2021	1					1	Saklani S., Chandra S.	In vitro antimicrobial activity, nutritional profile and phytochemical screening of garhwal himalaya medicinal plant - Urtica dioica	2012	International Journal of Pharmaceutical Sciences Review and Research	12	2		57	60		https://www.scopus.com/inward/record.uri?eid=2-s2.0-84856867067&partnerID=40&md5=ac4244990faea2ffcf19f101e328886f	In this study, all extract of nettle (Urtica dioica L.) was studied for in vitro antibacterial, antifungal activity, nutritional evaluation and phytochemical screening. The plant edible leaf content nutrients such as crude protein 1.5%, carbohydrates 21.98%, crude fiber 2.9% and ash content 8.5% and minerals as calcium, magnesium, potassium and phosphorus 0.42, 0.53, 0.75 and 0.086 mg/100gm) resp…	English		Erin	1		0	1
First search, screened Jan 2021	1	1		1		1	Does M.P., Houterman P.M., Dekker H.L., Cornelissen B.J.C.	Processing, targeting, and antifungal activity of stinging nettle agglutinin in transgenic tobacco	1999	Plant Physiology	120	2		421	431	10.1104/pp.120.2.421	https://www.scopus.com/inward/record.uri?eid=2-s2.0-0033150357&doi=10.1104%2fpp.120.2.421&partnerID=40&md5=e082b7d48dd1254fe42d16e311a30cae	The gene encoding the precursor to stinging nettle (Urtica dioica L.) isolectin I was introduced into tobacco (Nicotiana tabacum). In transgenic plants this precursor was processed to mature-sized lectin. The mature isolectin is deposited intracellularly, most likely in the vacuoles. A gene construct lacking the C-terminal 25 amino acids was also introduced in tobacco to study the role of the C t…	English		Erin	0	plant.pathogen	0	1
First search, screened Jan 2021	1			1		1	Okmen A.S.	Antioxidant and antibacterial activities of different plants extracts against staphylococcus aureus isolated from soccer player’s shoes and knowledge and applications about foot hygiene of the soccer players	2015	African Journal of Traditional, Complementary and Alternative Medicines	12	3		143	149	10.4314/ajtcam.v12i3.18	https://www.scopus.com/inward/record.uri?eid=2-s2.0-84938060088&doi=10.4314%2fajtcam.v12i3.18&partnerID=40&md5=40f1881ca9028a29d118e8ee78fdf2a4	Background: Microorganisms most commonly attack the feet. Bacteria have an easier entry into the athlete’s epidermis. Staphylococcus aureus, commonly found on the skin or in the nose. The purpose of the study was to research the lack of knowledge on the antibacterial and antioxidant effects of different plants extracts and to report existing knowledge on hygiene of sports equipment and that of so…	English	DOI does not match article	Erin	1		0	1
First search, screened Jan 2021	1					1	Gramatiņa I., Sazonova S., Kruma Z., Skudra L., Prieciņa L.	Herbal extracts for ensuring pork meat quality during cold storage	2017	Proceedings of the Latvian Academy of Sciences, Section B: Natural, Exact, and Applied Sciences	71	6		453	460	10.1515/prolas-2017-0080	https://www.scopus.com/inward/record.uri?eid=2-s2.0-85043397535&doi=10.1515%2fprolas-2017-0080&partnerID=40&md5=bf023f55cdf71c99c98f8b5c1f294c80	Oxidation and microbial spoilage have a negative effect on the quality of meat and meat products, causing changes in their sensory and nutritional properties. Herbs contain biologically active compounds, like phenols with antioxidative and antimicrobial properties. Phenols can be used as substitutes for commercial antioxidants to prevent lipid oxidation, thus maintaining the colour and flavour of…	English		Erin	0	food.preservation	0	1
First search, screened Jan 2021				1		1	Ghadetaj, A; Almasi, H; Mehryar, L	Development and characterization of whey protein isolate active films containing nanoemulsions of Grammosciadium ptrocarpum Bioss. essential oil	2018	FOOD PACKAGING SHELF LIFE	16			31	40	10.1016/j.fpsl.2018.01.012		Whey protein isolate (WPI) based films containing emulsions and nano-emulsions of Grammosciadium ptrocarpum Bioss. essential oil (GEO) (0.5, 1 and 1.5% of WPI) were investigated. The formation of new interactions between WPI and GEO nano-droplets was confirmed by FT-IR. According to XRD results, the crystalline nature of the film was completely preserved by GEO addition. The FE-SEM images reveale…	English		Erin	0	food.preservation	0	1
First search, screened Jan 2021				1		1	Does, MP; Cornelissen, BJC	A chimera of Urtica dioica agglutinin and tobacco chitinase displays both agglutination and chitinase activity	1999	Plant Sci.	148	2		121	129	10.1016/S0168-9452(99)00128-4		To obtain a protein with agglutination activity as well as chitinase activity, a fusion protein was designed in which Urtica dioica agglutinin (UDA)-isolectin I and the catalytic domain of tobacco (Nicotiana tabacum cv. Samsun NN) chitinase I were assembled. A, construct was made containing sequences encoding the signal peptide and the isolectin sequence of the precursor to UDA-isolectin I, follo…	English		Erin	0	plant.pathogen	0	1
First search, screened Jan 2021	1			1		1	Upton R.	Stinging nettles leaf (Urtica dioica L.): Extraordinary vegetable medicine	2013	Journal of Herbal Medicine	3	1		9	38	10.1016/j.hermed.2012.11.001	https://www.scopus.com/inward/record.uri?eid=2-s2.0-84875229715&doi=10.1016%2fj.hermed.2012.11.001&partnerID=40&md5=4a50f54a97b63044425032b0a25658a4	The efficacy and safety of herbal medicines are dependent upon the standards by which they are made and our knowledge base when prescribing them. Stinging nettles is a staple among Western herbalists and is widely used as a vegetable green, juice, tea, and freeze dried products, predominantly as a blood nourishing tonic and for seasonal rhinitis. The following botanical profile is excerpted from …	English		Erin	0	review	0	1
First search, screened Jan 2021	1		1			1	Fisgin N.T., Tanriverdi Cayci Y., Coban A.Y., Ozatli D., Tanyel E., Durupinar B., Tulek N.	Antimicrobial activity of plant extract Ankaferd Blood Stopper®	2009	Fitoterapia	80	1		48	50	10.1016/j.fitote.2008.09.006	https://www.scopus.com/inward/record.uri?eid=2-s2.0-58149084066&doi=10.1016%2fj.fitote.2008.09.006&partnerID=40&md5=e5d97152c0530a0632291c256080ac73	The in vitro antimicrobial activity of Ankaferd Blood Stopper® (ABS) was assessed on 102 clinical isolates from both Gram negative and Gram positive bacteria and four standard strains, including MRSA ATCC 43300, MSSA ATCC 25923, P. aeruginosa ATCC 27853 and E. coli ATCC 35218. ABS was significantly active against all bacteria investigated. © 2008 Elsevier B.V. All rights reserved.	English		Erin	1		0	1
First search, screened Jan 2021	1			1		1	Abdel-Wahhab M.A., Said A., Huefner A.	NMR and radical scavenging activities of patuletin from Urtica urens against aflatoxin B1	2005	Pharmaceutical Biology	43	6		515	525	10.1080/13880200500220730	https://www.scopus.com/inward/record.uri?eid=2-s2.0-27444436579&doi=10.1080%2f13880200500220730&partnerID=40&md5=1e7e0bd5b97b2581234196d01e2dd650	In a previous study, we reported six flavonoids isolated from the methanol extract of Urtica urens L. Patuletin, the major component, was found to have powerful anti-inflammatory and antimicrobial activity. We have now investigated whether patuletin also has antioxidant activity and free radical scavenging effects in rats treated with aflatoxin B1 (AFB1). Male Sprague-Dawley rats (60) were assign…	English		Erin	0	not.antimicrobial	0	1
First search, screened Jan 2021	1					1	Bulut G., Haznedaroğlu M.Z., Doğan A., Koyu H., Tuzlacı E.	An ethnobotanical study of medicinal plants in Acipayam (Denizli-Turkey)	2017	Journal of Herbal Medicine	10			64	81	10.1016/j.hermed.2017.08.001	https://www.scopus.com/inward/record.uri?eid=2-s2.0-85028505310&doi=10.1016%2fj.hermed.2017.08.001&partnerID=40&md5=6af22b6a40c234a47c2418313d40c7c0	A comprehensive ethnobotanical study was conducted in Acipayam, situated in the western part of Turkey. This paper includes details of plants used in folk medicine and ethnopharmacological information obtained during this study. The aim of the authors was to collect and identify plants used by local people for therapeutic purposes and to present information about traditional herbal medicine. Plan…	English		Erin	0	ethnobotanical.survey	0	1
First search, screened Jan 2021	1					1	Alexieva I.N., Popova A.T., Mihaylova D.S.	Trends in herbal usage – A survey study	2020	Food Research	4	2		500	506	10.26656/fr.2017.4(2).346	https://www.scopus.com/inward/record.uri?eid=2-s2.0-85078398280&doi=10.26656%2ffr.2017.4%282%29.346&partnerID=40&md5=1da6ed93179e8347a55fd5b70502a7fd	Folk medicine is quite common for primary health care in Bulgaria, and the tradition of plant usage is of importance for the development of pharmaceutical formulations. The objective of this study was to provide up-to-date information regarding trends in herbal usage among citizens in the city of Plovdiv, Bulgaria. The study involved 114 respondents for a period of 60 calendar days in 2018. Chamo…	English		Erin	0	ethnobotanical.survey	0	1
First search, screened Jan 2021				1		1	Vasiliki, G; Charalampia, D; Haralabos, KC	In Vitro Antioxidant, Antithrombotic, Antiatherogenic and Antidiabetic Activities of Urtica dioica, Sideritis euboea and Cistus creticus Water Extracts and Investigation of Pasta Fortification with the Most Bioactive One	2019	Curr. Pharm. Biotechnol.	20	10		874	880	10.2174/1389201020666190328114343		Background: The present work evaluated the in vitro antioxidant, antithrombotic, antiatherogenic and antidiabetic activities of Urtica dioica, Sideritis euboea and Cistus creticus and investigated pasta fortification with the most bioactive one. The methods employed were total phenolic content (TPC) in mg of gallic acid equivalents per g of dried-herb, 2,2'-azino-bis(3-ethylbenzothiazoline-6-sulp…	English		Erin	0	not.antimicrobial	0	1
First search, screened Jan 2021				1		1	Han, MI; Bulut, G	The folk-medicinal plants of Kadisehri (Yozgat - Turkey)	2015	Acta Soc. Bot. Pol.	84	2		237	248	10.5586/asbp.2015.021		This paper contains significant ethnobotanical information on folk-medicinal plants and their ethnopharmacological uses in Kadisehri. The aim of the study was mainly to collect and identify the plants used therapeutically by the local people, and to make available information about traditional herbal medicine. It was undertaken during the period 2011-2012 and is based on plants collected during f…	English		Erin	0	ethnobotanical.survey	0	1
First search, screened Jan 2021	1			1		1	Akbarian M., Mahjoub S., Elahi S.M., Zabihi E., Tashakkorian H.	Urtica dioica L. extracts as a green catalyst for the biosynthesis of zinc oxide nanoparticles: Characterization and cytotoxic effects on fibroblast and MCF-7 cell lines	2018	New Journal of Chemistry	42	8		5822	5833	10.1039/c8nj00496j	https://www.scopus.com/inward/record.uri?eid=2-s2.0-85045527650&doi=10.1039%2fc8nj00496j&partnerID=40&md5=dc20fd01ab7429378fbf3fca3be1f73e	Green synthesis using biological agents has been an effective approach for the preparation of various forms of nanoparticles. In this study, according to a green protocol, ethanolic and aqueous extracts of Urtica dioica L. have been utilized for the synthesis of zinc oxide nanoparticles (ZnO NPs). To evaluate the physical characteristics of the ZnO NPs, common techniques such as X-ray Diffraction…	English		Erin	0	green.synth.nano.film	0	1
First search, screened Jan 2021	1					1	Cao C.J., Eldefrawi M.E., Eldefrawi A.T., Burnett J.W., Mioduszewski R.J., Menking D.E., Valdes J.J.	Toxicity of sea nettle toxin to human hepatocytes and the protective effects of phosphorylating and alkylating agents	1998	Toxicon	36	2		269	281	10.1016/S0041-0101(97)00122-0	https://www.scopus.com/inward/record.uri?eid=2-s2.0-0031959933&doi=10.1016%2fS0041-0101%2897%2900122-0&partnerID=40&md5=f95157dc4d5b6dff1e0cb03eb6c46b06	The sea nettle jellyfish toxin (SNTX), which contains several polypeptides, was highly toxic to human hepatocytes. The Cytosensor microphysiometer was used continuously to monitor cell media acidification rate as an index of cellular metabolic activity. Cells exposed to > 1 μg SNTX protein/ml media exhibited a transient increase in metabolic activity, followed by a sharp decrease and cell death w…	English		Erin	0	not.nettle	0	1
First search, screened Jan 2021	1	1		1		1	Jadou A., Al-Shahwany A.W.	Biogenic synthesis and characterization of silver nanoparticles using some medical plants and evaluation of their antibacterial and toxicity potential	2018	Journal of AOAC International	101	6		1905	1912	10.5740/jaoacint.17-0500	https://www.scopus.com/inward/record.uri?eid=2-s2.0-85055613016&doi=10.5740%2fjaoacint.17-0500&partnerID=40&md5=671a3feecb40741f1c703e7c788ddac4	Background: Silver nanoparticles (AgNPs) are employed in various applications in the areas of catalysis, optoelectronics, detection and diagnostics, antimicrobials, and therapeutics. Objective: The aim of this work was to study the antimicrobial activity of aqueous and methanolic leaf extracts of Thymus vulgaris and Urtica dioica and biologically prepared silver nanoparticles, as single or in com…	English		Erin	0	green.synth.nano.film	0	1
First search, screened Jan 2021				1		1	Balcik, OS; Koroglu, M; Cipil, H; Kaftan, O; Maral, S; Gurel, A; Goker, H; Haznedaroglu, IC; Kosar, A	A Placebo-Controlled, Randomized, Double-Blinded, Cross-Over Phase-I Clinical Study Indicating the Safety of Topical Ankaferd Hemostat in Healthy Volunteers	2012	UHOD-Uluslar. Hematol.-Onkol. De.	22	4		267	274	10.4999/uhod.10124		Ankaferd is a folkloric medicinal plant extract which has historically been used as an hemostatic agent in traditional Turkish medicine. Ankaferd Hemostat (ABS, Ankaferd BloodStopper (R)) includes the plants of Thymus vulgaris, Glycyrrhiza glabra, Vitis vinifera, Alpinia officinarum and Urtica dioica. The hemostatic effects of ABS have been established in the in vitro and in vivo studies in the L…	English		Erin	0	not.antimicrobial	0	1
First search, screened Jan 2021	1	1		1		1	Martkoplishvili I., Kvavadze E.	Some popular medicinal plants and diseases of the Upper Palaeolithic in Western Georgia	2015	Journal of Ethnopharmacology	166			42	52	10.1016/j.jep.2015.03.003	https://www.scopus.com/inward/record.uri?eid=2-s2.0-84964297881&doi=10.1016%2fj.jep.2015.03.003&partnerID=40&md5=b7b3fdb04dc1c59dcfbff8ec7a416695	Ethnopharmacological relevance Palynological studies of cultural layers of cave sediments have been used in order to better understand traditional practices. The Upper Palaeolithic in Georgia (36,000-11,000 cal. BP) provides a rich source of such material. However, up to day from such sediments the identification of medicinal plants has hardly been achieved. Large quantities of pollen most notabl…	English		Erin	0	ethnobotanical.survey	0	1
First search, screened Jan 2021	1				1	1	Cai T., Mazzoli S., Bechi A., Addonisio P., Mondaini N., Pagliai R.C., Bartoletti R.	Serenoa repens associated with Urtica dioica (ProstaMEV®) and curcumin and quercitin (FlogMEV®) extracts are able to improve the efficacy of prulifloxacin in bacterial prostatitis patients: results from a prospective randomised study	2009	International Journal of Antimicrobial Agents	33	6		549	553	10.1016/j.ijantimicag.2008.11.012	https://www.scopus.com/inward/record.uri?eid=2-s2.0-64549104596&doi=10.1016%2fj.ijantimicag.2008.11.012&partnerID=40&md5=0cc241bd989215161366e9f66ae4db31	We report the results of a prospective randomised study to evaluate the therapeutic effect of Serenoa repens, Urtica dioica (ProstaMEV®), quercitin and curcumin (FlogMEV®) extracts associated with prulifloxacin in patients affected by chronic bacterial prostatitis (CBP). From a whole population of 284 patients, 143 patients affected by CBP [National Institutes of Health (NIH) class II prostatitis…	English		Erin	1		0	1
First search, screened Jan 2021	1					1	Yanar Y., Gökçe A., Kadioglu I., Çam H., Whalon M.	In vitro antifungal evaluation of various plant extracts against early blight disease (Alternaria solani) of potato	2011	African Journal of Biotechnology	10	42		8291	8295	10.5897/ajb11.241	https://www.scopus.com/inward/record.uri?eid=2-s2.0-80051729803&doi=10.5897%2fajb11.241&partnerID=40&md5=6224a6f59c2a70f7ddb312b70244e988	Antifungal activities of 27 plant extracts were tested against Alternaria solani (E. & M.) Jones and Grout using radial growth technique. While all tested plant extracts produced some antifungal activities, the results revealed that Circium arvense, Humulus lupulus, Lauris nobilis and Salvia officinalis showed significant antifungal activities. The leaf extract of L. nobilis was most effective in…	English		Erin	0	plant.pathogen	0	1
First search, screened Jan 2021				1		1	De Clercq, E	Current lead natural products for the chemotherapy of human immunodefiency virus (HIV) infection	2000	Med. Res. Rev.	20	5		323	349	10.1002/1098-1128(200009)20:5<323::AID-MED1>3.0.CO;2-A		A large variety of natural products have been described as anti-HIV agents, and for a portion thereof the target of interaction has been identified. Cyanovirin-N, a 11-kDa protein from Cyanobacterium (blue-green alga) irreversibly inactivates HIV and also aborts cell-to-cell fusion and transmission of HIV, due to its high-affinity interaction with gp120. Various sulfated polysaccharides extracted…	English		Erin	0	virus	0	1
First search, screened Jan 2021	1		1	1		1	Zenão S., Aires A., Dias C., Saavedra M.J., Fernandes C.	Antibacterial potential of Urtica dioica and Lavandula angustifolia extracts against methicillin resistant Staphylococcus aureus isolated from diabetic foot ulcers	2017	Journal of Herbal Medicine	10			53	58	10.1016/j.hermed.2017.05.003	https://www.scopus.com/inward/record.uri?eid=2-s2.0-85019689336&doi=10.1016%2fj.hermed.2017.05.003&partnerID=40&md5=df99bd2020d16cba6739b00536ea09b5	Despite the antibacterial potential of plant extracts against several bacterial infections, until now, no major studies have been published about the effect of lavender and nettle leaves against methicillin-sensitive and methicillin-resistant strains of Staphylococcus aureus (MSSA and MRSA, respectively). Thus, the authors studied their antibacterial potential against MSSA and MRSA from diabetic …	English		Erin	1		0	1
First search, screened Jan 2021	1	1	1	1		1	Salehzadeh A., Asadpour L., Naeemi A.S., Houshmand E.	Antimicrobial activity of methanolic extracts of Sambucus ebulus and Urtica dioica against clinical isolates of methicillin resistant Staphylococcus aureus	2014	African Journal of Traditional, Complementary and Alternative Medicines	11	5		38	40	10.4314/ajtcam.v11i5.6	https://www.scopus.com/inward/record.uri?eid=2-s2.0-84911865383&doi=10.4314%2fajtcam.v11i5.6&partnerID=40&md5=ee46d86894952b051f68d6c866cd9d79	Background: Increase in the emergence of drug - resistant pathogens led to the development of natural antimicrobials. In this study the antimicrobial effect of methanolic extracts of Sambucus ebulus and Urtica dioica on 16 skin and wound infections isolates of methicillin resistant S. aureus have been studied.Material and Methods: Solvent extraction procedure was done using soxhlet apparatus for …	English		Erin	1		0	1
First search, screened Jan 2021				1		1	Van Damme, EJM; Charels, D; Roy, S; Tierens, K; Barre, A; Martins, JC; Rouge, P; Van Leuven, F; Does, M; Peumans, WJ	A gene encoding a hevein-like protein from elderberry fruits is homologous to PR-4 and class V chitinase genes	1999	Plant Physiol.	119	4		1547	1556	10.1104/pp.119.4.1547		We isolated SN-HLPf (Sambucus nigra hevein-like fruit protein), a hevein-like chitin-binding protein, from mature elderberry fruits. Cloning of the corresponding gene demonstrated that SN-HLPf is synthesized as a chimeric precursor consisting of an N-terminal chitin-binding domain corresponding to the mature elderberry protein and an unrelated C-terminal domain. Sequence comparisons indicated tha…	English		Erin	0	not.nettle	0	1
First search, screened Jan 2021	1					1	van der Meer F.G.U.M., de Haan C.A.M., Schuurman N.M.P., Haijema B.J., Verheije M.H., Bosch B.J., Balzarini J., Egberink H.F.	The carbohydrate-binding plant lectins and the non-peptidic antibiotic pradimicin A target the glycans of the coronavirus envelope glycoproteins	2007	Journal of Antimicrobial Chemotherapy	60	4		741	749	10.1093/jac/dkm301	https://www.scopus.com/inward/record.uri?eid=2-s2.0-34548791698&doi=10.1093%2fjac%2fdkm301&partnerID=40&md5=27a0ea60f635d3d73257236802d8b00a	Objectives: Many enveloped viruses carry carbohydrate-containing proteins on their surface. These glycoproteins are key to the infection process as they are mediators of the receptor binding and membrane fusion of the virion with the host cell. Therefore, they are attractive therapeutic targets for the development of novel antiviral therapies. Recently, carbohydrate-binding agents (CBA) were show…	English		Erin	0	virus	0	1
First search, screened Jan 2021	1				1	1	Said O., Khamaysi I., Kmail A., Fulder S., Abofarekh B., Amin R., Daraghmeh J., Saad B.	In Vitro and Randomized, Double-Blind, Placebo-Controlled Trial to Determine the Efficacy and Safety of Nine Antiacne Medicinal Plants	2020	Evidence-based Complementary and Alternative Medicine	2020		3231413			10.1155/2020/3231413	https://www.scopus.com/inward/record.uri?eid=2-s2.0-85089134919&doi=10.1155%2f2020%2f3231413&partnerID=40&md5=9e7ae7974dd0e5a2893c8bcdf7aa5602	The present in vitro and randomized, double-blind, placebo-controlled trial aims to determine the efficacy and safety of nine Mediterranean antiacne medicinal plants. The antimicrobial, antisebum, and anti-inflammatory activities of the plant extracts were evaluated in cells from the immortalized human keratinocytes (HaCaT) and human monocytic cell line (THP-1) as well as in a double-blind, rando…	English		Erin	1		0	1
First search, screened Jan 2021	1					1	Pérez C., Anesini C.	In vitro antibacterial activity of Argentine folk medicinal plants against Salmonella typhi	1994	Journal of Ethnopharmacology	44	1		41	46	10.1016/0378-8741(94)90097-3	https://www.scopus.com/inward/record.uri?eid=2-s2.0-0028025077&doi=10.1016%2f0378-8741%2894%2990097-3&partnerID=40&md5=8d1286600c277213481fdbd849d7873a	Boiling water extracts of 132 samples from 54 plant families, commonly used in Argentine folk medicine, were screened for antibacterial activity against Salmonella typhi. The agar-well diffusion method was used. A reference concentration-response curve for ampicillin was used to estimate the apparent activity of the samples. Twenty four species showed antibacterial activity. Cassia occidentalisro…	English		Erin	1		0	1
First search, screened Jan 2021	1					1	Gordts S.C., Renders M., Férir G., Huskens D., Van Damme E.J.M., Peumans W., Balzarini J., Schols D.	NICTABA and UDA, two GlcNAc-binding lectins with unique antiviral activity profiles	2014	Journal of Antimicrobial Chemotherapy	70	6		1674	1685	10.1093/jac/dkv034	https://www.scopus.com/inward/record.uri?eid=2-s2.0-84919748010&doi=10.1093%2fjac%2fdkv034&partnerID=40&md5=4fabe22b63850205d4e65e767efa125c	Objectives: This study aimed to assess the antiviral properties of a unique lectin (NICTABA) produced by the tobacco plant, Nicotiana tabacum. Methods: Cellular assays were used to investigate the antiviral activity of NICTABA and Urtica dioica agglutinin (UDA). Surface plasmon resonance (SPR) studies were performed to study the sugar specificity and the interactions of both lectins with the enve…	English		Erin	0	virus	0	1
First search, screened Jan 2021	1					1	Murthy K.S., Kiran B.R.	Review on usage of medicinal plants in fish diseases	2013	International Journal of Pharma and Bio Sciences	4	3		B975	B986		https://www.scopus.com/inward/record.uri?eid=2-s2.0-84881294891&partnerID=40&md5=f874dd1c2e994d5841076af32bc4ec46	The purpose of present review is to enlighten the present and future prospective on importance of medicinal plants on fish diseases. Now a day, the parasitic outbreak acts as an important limiting factor for fish culture. The infection of Trichodina parasites and Aeromonas hydrophila bacterium has lead to great economic loss for fish culture business. These fast antibiotics from plants are freque…	English		Erin	0	not.antimicrobial	0	1
First search, screened Jan 2021			1			1	Rafajlovska V., Djarmati Z., Najdenova V., Cvetkov L.	Extraction of stinging nettle (Urtica dioica L.) with supercritical carbon dioxide	2001	The 1st Black Sea Basin Conference on Analytical Chemistry								[No abstract available]			Erin	0	not.available	0	1
First search, screened Jan 2021	1					1	Ahmad M., Farah-Saeed, Mehjabeen, Sherwani S.K., Jahan N.	Evaluation of anti-microbial potential of some medicinal plants	2014	International Journal of Phytomedicine	6	1		115	121		https://www.scopus.com/inward/record.uri?eid=2-s2.0-84922802284&partnerID=40&md5=8109df61568bffcdb7a437317785cfaa	The ethanolic extracts of the eight medicinal plants were tested to determine antibacterial activities against fourteen gram positive and twenty two gram negative bacteria. Five out of eight extracts revealed prominent antibacterial activity. Ampicillin was used as a standard for anti-bacterial activity. The significant zone of inhibition was exhibited by Digitalis purpurae (23±2) against Coryneb…	English		Erin	1		0	1
First search, screened Jan 2021	1					1	Modarresi Chahardehi A., Ibrahim D., Fariza Sulaiman S., Aboulhassani F.	Determination of antimicrobial activity of various extracts of stinging nettle (Urtica dioica)	2012	Journal of Medicinal Plants	11	42		98	104		https://www.scopus.com/inward/record.uri?eid=2-s2.0-84867394234&partnerID=40&md5=8ae5685d299249cbcb39672a0ac8ebac	Background: Urtica dioica, or stinging nettle, is traditionally used in much frequency in northern Iran. A total of nine extracts were prepared using different organic solvents and by two extraction methods, either by using soxhlet extractor or sequential partitions. The antibacterial and antifungal activities of crude extracts were tested. Objective: The main purpose of this study was to determi…	Persian		Erin	1		0	1
First search, screened Jan 2021				1		1	Guan, Y; Ramalingam, S; Nagegowda, D; Taylor, PWJ; Chye, ML	Brassica juncea chitinase BjCHI1 inhibits growth of fungal phytopathogens and agglutinates Gram-negative bacteria	2008	J. Exp. Bot.	59	12		3475	3484	10.1093/jxb/ern197		Brassica juncea BjCHI1 is a plant chitinase with two chitin-binding domains. Its expression, induced in response to wounding, methyl jasmonate treatment, Aspergillus niger infection, and caterpillar Pieris rapae feeding, suggests that it plays a role in defence. In this study, to investigate the potential of using BjCHI1 in agriculture, Pichia-expressed BjCHI1 and its deletion derivatives that la…	English		Erin	0	not.nettle	0	1
First search, screened Jan 2021	1					1	Nazeri M., Ata-Bakhshian R., Taghizadeh M., Talaee R., Mahboubi M.	Antifungal activity of herbal extracts against Malassezia species	2015	Iranian Journal of Dermatology	18	71		10	15		https://www.scopus.com/inward/record.uri?eid=2-s2.0-84935917400&partnerID=40&md5=d8cc62f9649d5918d77c92526b4e053c	Background: Malassezia spp. is an opportunistic dimorphic Basidiomycetous fungi associated with a variety of diseases including dandruff, atopic eczema, pityriasis versicolor, seborrheic dermatitis and folliculitis. It also causes systemic infections in immune compromised patients. The aim of this study was to evaluate the antimicrobial activity of nettle leaves (Urtica dioica), colocynths fruits…	English		Erin	1		0	1
First search, screened Jan 2021				1		1	Arora, C; Kaushik, RD; Kumar, A; Garg, GK	Fungicidal potential of Kumaon and Tarai region plants against mushroom fungal pathogens	2003	Allelopathy J.	11	1		63	69			Screened text at https://www.researchgate.net/publication/261177697_Fungicidal_potential_of_Kumaon_and_Tarai_region_plants_against_mushroom_fungal_pathogens	English		Erin	0	pathogens.of.edible.mushrooms	0	1
First search, screened Jan 2021	1			1		1	Gharibzahedi S.M.T.	Ultrasound-mediated nettle oil nanoemulsions stabilized by purified jujube polysaccharide: Process optimization, microbial evaluation and physicochemical storage stability	2017	Journal of Molecular Liquids	234			240	248	10.1016/j.molliq.2017.03.094	https://www.scopus.com/inward/record.uri?eid=2-s2.0-85016486240&doi=10.1016%2fj.molliq.2017.03.094&partnerID=40&md5=2cca56c2e79dedb3cf53291b9d02d8ff	Optimizing the manufacturing conditions of stable oil-in-water submicron emulsions using ultrasound assisted emulsification is a critical challenge in food and bio-industries. The influence of irradiation time (IT, 5–25 min) and ultrasonic applied power (UAP, 50–250 W) was studied on formation of stinging nettle essential oil (1.25 wt%)-nanoemulsions (SNEO-NEs) in aqueous solution of purified juj…	English		Erin	0	food.preservation	0	1
First search, screened Jan 2021	1					1	Hamza L.F., Sahi N.M., Hameed I.H.	Analysis of methanolic extract of secondary metabolites released by candida glabratus using GC-MS and evaluation of its antimicrobial activity	2018	Indian Journal of Public Health Research and Development	9	3		345	351	10.5958/0976-5506.2018.00234.6	https://www.scopus.com/inward/record.uri?eid=2-s2.0-85044996505&doi=10.5958%2f0976-5506.2018.00234.6&partnerID=40&md5=b8afd9659d9c5308fc1386eb487429a4	The objectives of this study were analysis of the secondary metabolite products and evaluation antibacterial and antifungal activity. Bioactives are chemical compounds often referred to as secondary metabolites. Thirty nine bioactive compounds were identified in the methanolic extract of Candida glabratus. The identification of bioactive chemical compounds is based on the peak area, retention tim…	English		Erin	0	not.nettle	0	1
First search, screened Jan 2021	1					1	Saeidi asl M.R., Adel M., Caipang C.M.A., Dawood M.A.O.	Immunological responses and disease resistance of rainbow trout (Oncorhynchus mykiss) juveniles following dietary administration of stinging nettle (Urtica dioica)	2017	Fish and Shellfish Immunology	71			230	238	10.1016/j.fsi.2017.10.016	https://www.scopus.com/inward/record.uri?eid=2-s2.0-85031739519&doi=10.1016%2fj.fsi.2017.10.016&partnerID=40&md5=8ffda6fc20817f679cb4a81d5a33b308	The present study investigated the effects of dietary supplementation of stinging nettle (Urtica dioica) on growth performance, skin mucus, immune response and disease resistance of rainbow trout (Oncorhynchus mykiss) fed with diets supplemented with U. dioica at 0, 1, 2 and 3%. After 8 weeks of feeding, the addition of U. dioica at 3% level resulted in improved weight gain, specific growth rate …	English		Erin	0	not.antimicrobial	0	1
First search, screened Jan 2021	1	1	1	1		1	Dar S.A., Ganai F.A., Yousuf A.R., Balkhi M.-U.-H., Bhat T.M., Sharma P.	Pharmacological and toxicological evaluation of Urtica dioica	2013	Pharmaceutical Biology	51	2		170	180	10.3109/13880209.2012.715172	https://www.scopus.com/inward/record.uri?eid=2-s2.0-84872473890&doi=10.3109%2f13880209.2012.715172&partnerID=40&md5=e32866afbefcfd8cd50655003db16ceb	Context: Medicinal plants are a largely unexplored source of drug repository. Urtica dioica L. (Urticaceae) is used in traditional medicine to treat diverse conditions. Objective: The present study describes the antidiabetic, antiinflammatory, antibacterial activity, and toxicological studies of Urtica dioica. Materials and methods: U. dioica leaves were subjected to solvent extraction with hexan…	English		Erin	1		0	1
First search, screened Jan 2021	1	1		1		1	Garcia-Casado G., Collada C., Allona I., Casado R., Pacios L.F., Aragoncillo C., Gomez L.	Site-directed mutagenesis of active site residues in a class I endochitinase from chestnut seeds	1998	Glycobiology	8	10		1021	1028	10.1093/glycob/8.10.1021	https://www.scopus.com/inward/record.uri?eid=2-s2.0-0031691473&doi=10.1093%2fglycob%2f8.10.1021&partnerID=40&md5=23dd37a1b33abd377bebb3d15ab227c9	Despite the intensive research on plant chitinases, largely bolstered by their antifungal properties, little is known at present about the structure-activity relationships of these enzymes. Here we report the identification of essential active site residues in endochitinase Ch3, a class I enzyme abundant in chestnut seeds. Knowledge-based protein modeling as well as structural and sequence compar…	English		Erin	0	not.nettle	0	1
First search, screened Jan 2021	1		1			1	Ghaima K.K., Hashim N.M., Ali S.A.	Antibacterial and antioxidant activities of ethyl acetate extract of nettle (Urtica dioica) and dandelion (Taraxacum officinale)	2013	Journal of Applied Pharmaceutical Science	3	5		96	99	10.7324/JAPS.2013.3518	https://www.scopus.com/inward/record.uri?eid=2-s2.0-84880622670&doi=10.7324%2fJAPS.2013.3518&partnerID=40&md5=8fc2f44e977fa7608aa63c62a7a9f4f0	The antibacterial and antioxidant activities of ethyl acetate extract of nettle (Urtica dioica) and dandelion (Taraxacum officinale) was studied, also phytochemical screening and determination of total phenolic content has been investigated. The results revealed that ethyl acetate extract of nettle was more effective on all bacterial isolates (Aeromonas hydrophila, Salmonella typhi, Staphylococcu…	English	DOI is as given by journal but does not resolve	Erin	1		0	1
First search, screened Jan 2021			1			1	Otles S., Yalcin B.	Phenolic compounds analysis of root, stalk, and leaves of nettle	2012	The Scientific World Journal	2012		564367			10.1100/2012/564367	https://www.scopus.com/inward/record.uri?eid=2-s2.0-84861017847&doi=10.1100%2f2012%2f564367&partnerID=40&md5=b5f4f313d235a9a8007d4e1bfdfa2d19	Types of nettles (Urtica dioica) were collected from different regions to analyze phenolic compounds in this research. Nettles are specially grown in the coastal part. According to this kind of properties, nettle samples were collected from coastal part of (Mediterranean, Aegean, Black sea, and Marmara) Turkey. Phenolic profile, total phenol compounds, and antioxidant activities of nettle samples…	English		Erin	0	not.antimicrobial	0	1
First search, screened Jan 2021	1					1	Aksu M.I., Alinezhad H., Erdemir E.	Effect of Lyophilized Water Extract of Urtica dioicaL. on the Shelf Life of Vacuum-Packaged Beef Steaks	2015	Journal of Food Processing and Preservation	39	6		3059	3066	10.1111/jfpp.12571	https://www.scopus.com/inward/record.uri?eid=2-s2.0-84953355743&doi=10.1111%2fjfpp.12571&partnerID=40&md5=0805df471ae9d8fe13fa9fb5306aacb4	In this research, the effects of lyophilized Urtica dioicaL. water extract (LUDWE) on the shelf life of vacuum-packaged beef steaks were evaluated. For this purpose, beef steaks were arranged as control (vacuum packaging, VP), 150ppm LUDWE+VP, 300ppm LUDWE+VP and 450ppm LUDWE+VP, and were stored at 2±0.5C for 21 days. During storage, psychrotrophic bacteria, lactic acid bacteria, Pseudomonas, Ent…	English		Erin	0	food.preservation	0	1
First search, screened Jan 2021	1			1		1	Goncagul G., Ayaz E.	Antimicrobial effect of garlic (Allium sativum) and traditional medicine	2010	Journal of Animal and Veterinary Advances	9	1		1	4	10.3923/javaa.2010.1.4	https://www.scopus.com/inward/record.uri?eid=2-s2.0-77953877080&doi=10.3923%2fjavaa.2010.1.4&partnerID=40&md5=5870037ef146ea78278ebb6f1e500852	Medicinal plants like pumpkin seed, thyme, onion, nigella sativa, lemon balm, stinging nettle are used extensively today. One of these plants used most intensively and widespread is garlic. In this context, fresh shape, powder state and oil of garlic have been used all around the world especially in Far East for centuries. In conclusion it is observed that the information transferred between gene…	English		Erin	0	not.nettle	0	1
First search, screened Jan 2021	1					1	Ferrazzano G.F., Roberto L., Catania M.R., Chiaviello A., De Natale A., Roscetto E., Pinto G., Pollio A., Ingenito A., Palumbo G.	Screening and scoring of antimicrobial and biological activities of italian vulnerary plants against major oral pathogenic bacteria	2013	Evidence-based Complementary and Alternative Medicine	2013		316280			10.1155/2013/316280	https://www.scopus.com/inward/record.uri?eid=2-s2.0-84888631364&doi=10.1155%2f2013%2f316280&partnerID=40&md5=f85fc1db0d6f5f84f89c88c1f3e721ca	This study aims to evaluate the activity of Italian vulnerary plants against the most important oral pathogenic bacteria. This estimate was accomplished through a fivefold process: (a) a review of ethnobotanical and microbiological data concerning the Italian vulnerary plants; (b) the development of a scoring system to rank the plants; (c) the comparative assessment of microbiological properties;…	English		Freya	1		1	1
First search, screened Jan 2021	1					1	Miller A.L.	Benign prostatic hyperplasia nutritional and botanical therapeutic options	1996	Alternative Medicine Review	1	1		18	25		https://www.scopus.com/inward/record.uri?eid=2-s2.0-5644237402&partnerID=40&md5=f7c491dd976a5468a70dee8f13861923	Benign prostatic hyperplasia (BPH, benign prostatic hypertrophy), a non-malignant abnormal growth of the prostate gland, affects almost all men in some degree as they age and can cause a significant disruption of lifestyle due to urinary outflow obstructive and irritative symptoms. An accumulation of estrogen in the aging prostate, along with increased conversion of testosterone to its more activ…	English		Freya	0	not.antimicrobial	1	1
First search, screened Jan 2021	1					1	Shibuya N.	Hot papers a chitin-binding lectin from stinging nettle rhizomes with antifungal properties	1990	Trends in Glycoscience and Glycotechnology	2	3		50	56	10.4052/tigg.2.50	https://www.scopus.com/inward/record.uri?eid=2-s2.0-85008289099&doi=10.4052%2ftigg.2.50&partnerID=40&md5=9403b2fa459e926c371963280e644d32	[No abstract available]	English		Freya	0	review	1	1
First search, screened Jan 2021	1		1	1		1	Ghaedi M., Naghiha R., Jannesar R., dehghanian N., Mirtamizdoust B., pezeshkpour V.	Antibacterial and antifungal activity of flower extracts of Urtica dioica, Chamaemelum nobile and Salvia officinalis: Effects of Zn[OH]2 nanoparticles and Hp-2-minh on their property	2015	Journal of Industrial and Engineering Chemistry	32			353	359	10.1016/j.jiec.2015.09.007	https://www.scopus.com/inward/record.uri?eid=2-s2.0-84948654735&doi=10.1016%2fj.jiec.2015.09.007&partnerID=40&md5=74dbde5b064544776a307f683b7cabb2	The aim of this study was assess the new safe drugs with high efficacy that prepared with available plant and nano particles. In the present study, the microbial activity of Zn[OH]2 nanoparticles and Hp-2-minh as sole or combination of extracts of Utica dioica Chamaemelum nobile and Salvia officinalis. The antimicrobial activity determined using agar disc diffusion method. The antibacterial and a…	English		Freya	1		1	1
First search, screened Jan 2021	1			1		1	Zeković Z., Cvetanović A., Švarc-Gajić J., Gorjanović S., Sužnjević D., Mašković P., Savić S., Radojković M., Đurović S.	Chemical and biological screening of stinging nettle leaves extracts obtained by modern extraction techniques	2017	Industrial Crops and Products	108			423	430	10.1016/j.indcrop.2017.06.055	https://www.scopus.com/inward/record.uri?eid=2-s2.0-85022096114&doi=10.1016%2fj.indcrop.2017.06.055&partnerID=40&md5=abd97e751d6e76dd3fe134af9902158b	Biologically active compounds were isolated from stinging nettle (Urtica dioica L.) leaves using non-conventional extraction techniques such as ultrasound-assisted (UAE), microwave-assisted (MAE) and subcritical water extraction (SCW). Based on the extraction efficiency of six various solvents determined preliminary, water was selected as appropriate solvent for further extraction. The highest to…	English		Freya	1		1	1
First search, screened Jan 2021	1					1	Popowska-Drojecka J., Muszytowski M., Rutkowski B.	Was the famous astronomer Copernicus also a nephrologist?	2011	Journal of Nephrology	24	SUPPL. 17		S33	S36	10.5301/JN.2011.6459	https://www.scopus.com/inward/record.uri?eid=2-s2.0-79957900333&doi=10.5301%2fJN.2011.6459&partnerID=40&md5=9556b2bf42019c7101ac1f187a47d0f3	Nicolaus Copernicus (1473-1543), world-famous astronomer, born in Toruń, was also a Warmian canon (senior priest) and a physician to 4 consecutive princebishops of Warmia and of other Warmian canons. What medical conditions preoccupied Nicolaus Copernicus and whether they included kidney diseases can only be inferred from the extant prescriptions of Copernicus, as no record remains of any treatis…	English		Freya	0	ethnobotanical.survey	1	1
First search, screened Jan 2021				1		1	Karci, E; Gurbuz, I; Akaydin, G; Gunbatan, T	Folk medicines of Bafra (Samsun-Turkey)	2017	Turk. J. Biochem.	42	4		381	399	10.1515/tjb-2017-0172		Objective: In this study, determination and documentation of folk medicines that are being used by indigenous people in Bafra was aimed. Materials and methods: Scientific trips were organised to the region and folk medicines were identified by interviewing individuals which have knowledge of folk medicine. One hundred and fifty-five plant samples were collected during the study. Obtained data wer…	English		Freya	0	ethnobotanical.survey	1	1
First search, screened Jan 2021	1					1	Podbielska H., Strȩk W., Bednarkiewicz A., Dereń P.	New approach to non-oncological photodynamic laser therapy	2004	Physica Medica	20	SUPPL. 1		52	54		https://www.scopus.com/inward/record.uri?eid=2-s2.0-13444312269&partnerID=40&md5=c053f29e4ea14e2f5c7f6ca20e056fff	This work describes the use of developed semiconductor laser leasing at 662 nm and plant derived chlorophyll based photosensitive dye in non-oncological photodynamic therapy. The dye-mono-L-aspartyl-chlorin e6 was applied topically as a 0.2% gel on the treated lesions. The laser was equipped with the microprocessor unit allowing the precise control over the therapy parameters: output power, energ…	English		Freya	0	not.antimicrobial	1	1
First search, screened Jan 2021			1			1	Mahmoudi R., Amini K., Fakhri O., Alem M.	Aroma profile and antimicrobial properties of alcoholic and aqueous extracts from root, leaf and stalk of nettle (Urtica dioica L.)	2014	J. Microbiol. Biotechnol. Food Sci.	4	3		220	224			Medicinal plant can be considered as a great source of new antimicrobial agents due to their enormous therapeutic potential and limited side effects. Nettle (Urtica dioica L.) is a widespread and common medicinal plant widely used in traditional medicine. The present study investigates the antimicrobial potency of alcoholic and aqueous extracts of Urtica dioica on some gram positive and negative …	English		Freya	1		1	1
First search, screened Jan 2021	1	1	1	1		1	Körpe D.A., Işeri Ö.D., Sahin F.I., Cabi E., Haberal M.	High-antibacterial activity of Urtica spp. seed extracts on food and plant pathogenic bacteria	2013	International Journal of Food Sciences and Nutrition	64	3		355	362	10.3109/09637486.2012.734290	https://www.scopus.com/inward/record.uri?eid=2-s2.0-84876028185&doi=10.3109%2f09637486.2012.734290&partnerID=40&md5=882fbd9329cd0bdfcc38e4aecdc57e5d	The aim of this study was to comparatively evaluate antibacterial activities of methanol (MetOH) and aqueous (dw) leaf (L), root (R) and seed (S) extracts of Urtica dioica L. (Ud; stinging nettle) and Urtica pilulifera L. (Up; Roman nettle) on both food- and plant-borne pathogens, with total phenolic contents and DPPH radical scavenging activities (DRSA). MetOH extracts of leaves and roots of U. …	English		Freya	1		1	1
First search, screened Jan 2021				1		1	Castillo-Acosta, VM; Ruiz-Perez, LM; Etxebarria, J; Reichardt, NC; Navarro, M; Igarashi, Y; Liekens, S; Balzarini, J; Gonzalez-Pacanowska, D	Carbohydrate-Binding Non-Peptidic Pradimicins for the Treatment of Acute Sleeping Sickness in Murine Models	2016	PLoS Pathog.	12	9	e1005851			10.1371/journal.ppat.1005851		Current treatments available for African sleeping sickness or human African trypanosomiasis ( HAT) are limited, with poor efficacy and unacceptable safety profiles. Here, we report a new approach to address treatment of this disease based on the use of compounds that bind to parasite surface glycans leading to rapid killing of trypanosomes. Pradimicin and its derivatives are non-peptidic carbohyd…	English		Freya	0	not.antimicrobial	1	1
First search, screened Jan 2021	1					1	Watkins P.	Fibrers & fabrics	2010	Textile View Magazine		89		17	22		https://www.scopus.com/inward/record.uri?eid=2-s2.0-77951536242&partnerID=40&md5=dff0ec34c51e046eb8fe5336458f1cc5	The International Year of Natural Fibers 2009 conference which was held at the Institute of Materials (IOM) in London witnessed latest developments in natural fibers and enhanced natural fibers for textile and engineering applications. Textile fibers made from plant extracts and leaves such as aloe Vera, banana, bamboo, and pineapple and sugar plant are no longer a novelty. Nettle fibers have bee…	English		Freya	0	not.antimicrobial	1	1
First search, screened Jan 2021	1			1		1	Cakilcioglu U., Khatun S., Turkoglu I., Hayta S.	Ethnopharmacological survey of medicinal plants in Maden (Elazig-Turkey)	2011	Journal of Ethnopharmacology	137	1		469	486	10.1016/j.jep.2011.05.046	https://www.scopus.com/inward/record.uri?eid=2-s2.0-80052030513&doi=10.1016%2fj.jep.2011.05.046&partnerID=40&md5=fbcee90c65e76e73e074e7dd83adb939	Aim of the study: This study aimed to identify wild plants collected for medical purposes by the local people of Maden County, located in the Eastern Anatolia Region of Turkey, and to establish the uses and local names of these plants. Materials and methods: Field study was carried out over a period of approximately 2 years (2008-2010). During this period, 131 vascular plant specimens were collec…	English		Freya	0	ethnobotanical.survey	1	1
First search, screened Jan 2021	1	1		1		1	Husein A.I., Jondi W.J., Zatar N.A., Ali-Shtayeh M.S.	Synthesis and biological evaluation of novel mono acid esters derived from the constituents of Urtica pilulifera	2014	Iranian Journal of Pharmaceutical Research	13	4		1173	1181		https://www.scopus.com/inward/record.uri?eid=2-s2.0-84907297296&partnerID=40&md5=98caafd3e9d679226cc1e7dd522cf24a	New mono acid esters have been synthesized from the reaction of benzoic acid and mono-hydroxybenzoic acids with 2-phenoxyethanol separated from Urtica pilulifera, characterized, and screened for possible antioxidant, antifungal, antimicrobial and anticancer activities. These phenolic acid esters gave various degrees of free radical scavenging, but the values were lower than that of α-tocopherol. …	English		Freya	1		1	1
First search, screened Jan 2021	1	1		1		1	Steenkamp V., Mathivha E., Gouws M.C., Van Rensburg C.E.J.	Studies on antibacterial, antioxidant and fibroblast growth stimulation of wound healing remedies from South Africa	2004	Journal of Ethnopharmacology	95	2-3		353	357	10.1016/j.jep.2004.08.020	https://www.scopus.com/inward/record.uri?eid=2-s2.0-7044220243&doi=10.1016%2fj.jep.2004.08.020&partnerID=40&md5=59c2c7b8765dea671a93996f5be4ba90	Aqueous and methanol extracts of Urtica urens, Capparis tomentosa, Dicoma anomala, Leonotis leonorus, Xysmalobium undulatum, Helichrysum foetidum, Pterocarpus angolensis, Terminalia sericea and Gunnera perpensa, plants documented as being used for topical wound healing in the literature, were tested for antibacterial activity against Staphylococcus aureus, Streptococcus pyogenes, Escherichia coli…	English		Freya	1		0	1
First search, screened Jan 2021	1					1	Yordanova Z.P., Zhiponova M.K., Iakimova E.T., Dimitrova M.A., Kapchina-Toteva V.M.	Revealing the reviving secret of the white dead nettle (Lamium album L.)	2014	Phytochemistry Reviews	13	2		375	389	10.1007/s11101-014-9356-2	https://www.scopus.com/inward/record.uri?eid=2-s2.0-84902372543&doi=10.1007%2fs11101-014-9356-2&partnerID=40&md5=e1afccbc4eb19b1a6db3e736557a66da	Lamium album, commonly known as white dead nettle or non-stinging nettle is a flowering herbaceous plant, native throughout Europe, Western Asia and North Africa. From ancient times this plant has been endowed with revival, curative and culinary virtues. In the past, in the traditional and folk medicine white dead nettle has been used mainly for its anti-inflammatory, astringent and anti-septic a…	English		Freya	0	not.nettle	0	1
First search, screened Jan 2021	1					1	Naclerio R.M., Baroody F.M.	Other Phenotypes and Treatment of Chronic Rhinosinusitis	2016	Journal of Allergy and Clinical Immunology: In Practice	4	4		613	620	10.1016/j.jaip.2016.03.016	https://www.scopus.com/inward/record.uri?eid=2-s2.0-85032156283&doi=10.1016%2fj.jaip.2016.03.016&partnerID=40&md5=22308fc7e9c700f45832d0168693730a	Chronic rhinosinusitis (CRS) is difficult to define, partly because the disease recognized by clinicians is both heterogeneous and the endpoint of different pathophysiologic, genetic, and environmental interactions. For this article, we define CRS as symptoms lasting more than 3 months combined with an imaging study showing inflammation in the sinuses. This article comments on some factors that a…	English		Freya	0	not.nettle	0	1
First search, screened Jan 2021	1					1	Guarrera P.M., Salerno G., Caneva G.	Folk phytotherapeutical plants from Maratea area (Basilicata, Italy)	2005	Journal of Ethnopharmacology	99	3		367	378	10.1016/j.jep.2005.01.039	https://www.scopus.com/inward/record.uri?eid=2-s2.0-20844447633&doi=10.1016%2fj.jep.2005.01.039&partnerID=40&md5=17ee1acd3d535a8cc5a892a343b17512	Field ethnobotanical survey was undertaken for the period of 2002-2003 in the Tyrrhenian part of the Basilicata region of southern Italy. Data of 56 species of plants belonging to 29 families where gathered through interviews; among the species, 47 are used in human therapy, 6 as insect repellents, 15 in veterinary medicine, 1 for its ichthyotoxic properties and 3 for magic therapeutic purposes. …	English		Freya	0	ethnobotanical.survey	0	1
First search, screened Jan 2021	1					1	Gharibzahedi S.M.T., Rostami H., Yousefi S.	Formulation Design and Physicochemical Stability Characterization of Nanoemulsions of Nettle (Urtica dioica) Essential Oil Using a Model-Based Methodology	2015	Journal of Food Processing and Preservation	39	6		2947	2958	10.1111/jfpp.12546	https://www.scopus.com/inward/record.uri?eid=2-s2.0-84953352430&doi=10.1111%2fjfpp.12546&partnerID=40&md5=b111c10adc45658f2b4a282735d8c398	Response surface methodology was employed to evaluate the effects of the formulation main components, such as Tween 80 emulsifier concentration (T80, 0.41-0.69% w/w), and ratio of canola oil to nettle essential oil (CO/NEO, 5.93-20.07 w/w) on the physicochemical stability characteristics of NEO nanoemulsions prepared by ultrasound-assisted emulsification. The droplet growth ratio (DGR), volume-we…	English		Freya	0	not.antimicrobial	0	1
First search, screened Jan 2021	1	1	1	1		1	Antolak H., Czyzowska A., Kregiel D.	Antibacterial and antiadhesive activities of extracts from edible plants against soft drink spoilage by Asaia spp.	2017	Journal of Food Protection	80	1		25	34	10.4315/0362-028X.JFP-16-134	https://www.scopus.com/inward/record.uri?eid=2-s2.0-85009062553&doi=10.4315%2f0362-028X.JFP-16-134&partnerID=40&md5=4b92e69b2bcd571979b5d02dec503874	This study was conducted to investigate the antibacterial and antiadhesive activities of ethanol extracts from five edible plant parts: cinnamon bark (Cinnamomum zeylanicum), licorice root (Glycyrrhiza radix), nettle leaves (Urtica dioica), green tea leaves (Camellia sinensis), and elderberry flowers (Sambucus nigra). The chemical constituents of the extracts were identified using high-performanc…	English		Freya	1		0	1
First search, screened Jan 2021	1					1	Vieira A.	A comparison of traditional anti-inflammation and anti-infection medicinal plants with current evidence from biomedical research: Results from a regional study	2010	Pharmacognosy Research	2	5		293	295	10.4103/0976-4836.72326	https://www.scopus.com/inward/record.uri?eid=2-s2.0-78649506749&doi=10.4103%2f0976-4836.72326&partnerID=40&md5=493dcb1981ff577a660b8c8cb6e59354	Background: In relation to pharmacognosy, an objective of many ethnobotanical studies is to identify plant species to be further investigated, for example, tested in disease models related to the ethnomedicinal application. To further warrant such testing, research evidence for medicinal applications of these plants (or of their major phytochemical constituents and metabolic derivatives) is typic…	English		Freya	0	review	0	1
First search, screened Jan 2021	1					1	Grishechkina S.D., Ermolova V.P., Kovalenko T.K., Antonets K.S., Belousova M.Е., Yaкhno V.V., Nizhnikov A.A.	Polyfunctional properties of the bacillus thuringiensis var. Thuringiensis industrial strain 800/15	2019	Sel'skokhozyaistvennaya Biologiya	54	3		494	504	10.15389/agrobiology.2019.3.494eng	https://www.scopus.com/inward/record.uri?eid=2-s2.0-85075995054&doi=10.15389%2fagrobiology.2019.3.494eng&partnerID=40&md5=db85bb23c8e658af0797facc0b37a49f	Crop losses caused by pests can reach 40-50 % and even more. Application of biological methods for regulation of the harmful species is promising and providing ecological safety. Biological preparations based on the living cultures of microorganisms and their metabolites meet these requirements. Currently, the crystal-forming bacterium Bacillus thuringiensis is considered to be the most important…	English		Freya	0	not.nettle	0	1
First search, screened Jan 2021				1		1	Sircelj, H; Mikulic-Petkovsek, M; Veberic, R; Hudina, M; Slatnar, A	Lipophilic antioxidants in edible weeds from agricultural areas	2018	Turk. J. Agric. For.	42	1		1	10	10.3906/tar-1707-25		The present paper reports the contents of individual lipophilic antioxidants in fourteen species of edible common agricultural weeds, typical of agricultural areas such as fields and orchards. Young edible green aboveground parts of weeds were analyzed for their chlorophyll, carotenoid, and tocopherol qualitative profiles and contents. To the best of our knowledge, this is the first report on the…	English		Freya	0	not.antimicrobial	0	1
First search, screened Jan 2021	1			1		1	Tapwal A., Nisha, Garg S., Gautam N., Kumar R.	In Vitro antifungal potency of plant extracts against five phytopathogens	2011	Brazilian Archives of Biology and Technology	54	6		1093	1098	10.1590/S1516-89132011000600003	https://www.scopus.com/inward/record.uri?eid=2-s2.0-84859304765&doi=10.1590%2fS1516-89132011000600003&partnerID=40&md5=5c9996d5cef6e96335ba23358f76052b	The antifungal activity of aqueous extract of Cannabis sativa, Parthenium hysterophorus, Urtica dioeca, Polystichum squarrosum and Adiantum venustum was investigated against Alternaria solani, Alternaria zinniae, Curvularia lunata, Rhizoctonia solani and Fusarium oxysporum at different concentrations (5, 10, 15 and 20%). At 20%, maximum antifungal potential was observed with the extracts of C. sa…	English		Freya	1		0	1
First search, screened Jan 2021	1	1		1		1	Turker A.U., Usta C.	Biological screening of some Turkish medicinal plant extracts for antimicrobial and toxicity activities	2008	Natural Product Research	22	2		136	146	10.1080/14786410701591663	https://www.scopus.com/inward/record.uri?eid=2-s2.0-37349026908&doi=10.1080%2f14786410701591663&partnerID=40&md5=5e23e02ed96df05b4c23c77643066934	Screening of antibacterial activity and toxicity of 22 aqueous plant extracts from 17 Turkish plants was conducted. Antibacterial activity was performed with six bacteria including Escherichia coli, Pseudomonas aeruginosa, Klebsiella pneumoniae, Streptococcus pyogenes, Staphylococcus aureus and Staphylococcus epidermidis. Extracts of Tussilago farfara leaves, Helichyrsum plicatum flowers, Solanum…	English		Freya	1		0	1
First search, screened Jan 2021	1	1	1	1		1	Mzid M., Khedir S.B., Salem M.B., Regaieg W., Rebai T.	Antioxidant and antimicrobial activities of ethanol and aqueous extracts from Urtica urens	2017	Pharmaceutical Biology	55	1		775	781	10.1080/13880209.2016.1275025	https://www.scopus.com/inward/record.uri?eid=2-s2.0-85021852704&doi=10.1080%2f13880209.2016.1275025&partnerID=40&md5=ea751609ff554df302cef8a959cdde9e	Context: Urtica urens L. (Urticaceae) is an important and commonly used plant for its medicinal and pharmacological properties. Objective: We analyzed the antioxidant and antimicrobial activities of the leaves of Urtica urens in ethanol (EtOH) and water (WA) solvents, employing standard analytical methods. Materials and methods: Polyphenol, flavonoid and tannin content of Urtica urens leaves were…	English		Freya	1		0	1
First search, screened Jan 2021				1		1	Sehari, M; Kouadria, M; Amirat, M; Sehari, N; Hassani, A	Phytochemistry and antifungal activity of plant extracts from Nettle (Urtica dioica L.)	2020	Ukr. J. Ecol.	10	1		1	6	10.15421/2020_1		The biological properties of essential oils, including pest control, antibacterial and antifungal oils, are currently the subject of a great deal of research around the world to meet the requirements of organic farming, such as the development of biopesticides based on natural plant molecules and effective against thebioaggressors in crops and stored commodities. Fungicide control is mainly based…	English		Freya	0	plant.pathogen	0	1			1
First search, screened Jan 2021				1		1	Aziz, SGG; Almasi, H	Physical Characteristics, Release Properties, and Antioxidant and Antimicrobial Activities of Whey Protein Isolate Films Incorporated with Thyme (Thymus vulgaris L.) Extract-Loaded Nanoliposomes	2018	Food Bioprocess Technol.	11	8		1552	1565	10.1007/s11947-018-2121-6		The aim of the current research was to fabricate, characterize, and compare physical, mechanical, antimicrobial, antioxidant, and release properties of whey protein isolate (WPI)-based films containing free or nanoencapsulated thyme (Thymus vulgaris) extract (TE) at concentrations of 0, 5, 10, and 15% w/w of WPI. Nanoliposomes with an average size of 350 nm were prepared using thin-film hydration…	English		Freya	0	not.nettle	0	1
First search, screened Jan 2021	1					1	Zeynali Aghdam S., Minaeian S., Sadeghpour Karimi M., Tabatabaee Bafroee A.S.	The antibacterial effects of the mixture of silver nanoparticles with the shallot and nettle alcoholic extracts	2019	Journal of Applied Biotechnology Reports	6	4		158	164	10.29252/JABR.06.04.05	https://www.scopus.com/inward/record.uri?eid=2-s2.0-85081009726&doi=10.29252%2fJABR.06.04.05&partnerID=40&md5=113e8d2ee9afbef8bdbe9aa34b60a6bf	Introduction: Today, one of the most important challenges of the therapeutic system is the resistance of bacteria against different antibiotics especially in intensive care units which lead to an increase in hospitalization time and the patients’ expenses. Acinetobacter baumannii is one of the most significant contaminating bacteria in intensive care units which has exhibited resistance against d…	English		Freya	1		0	1
First search, screened Jan 2021	1					1	Kregiel D., Pawlikowska E., Antolak H.	Urtica spp.: Ordinary plants with extraordinary properties	2018	Molecules	23	7		1	21	10.3390/molecules23071664	https://www.scopus.com/inward/record.uri?eid=2-s2.0-85050465300&doi=10.3390%2fmolecules23071664&partnerID=40&md5=325095a283840205fe2af5fe4173a205	Nettles (genus Urtica, family Urticaceae) are of considerable interest as preservatives in foods for both human and animal consumption. They have also been used for centuries in traditional medicine. This paper reviews the properties of nettles that make them suitable for wider applications in the food and pharmaceutical industries. Nettles contain a significant number of biologically-active comp…	English		Freya	0	review	0	1
First search, screened Jan 2021	1					1	Hadi M., Arab Sorkhi M.R., Kashefi B., Sobhanipur A., Shamsi M.H.	Investigation antifungal activity of some medicinal plant extracts on growth and spore germination of Penicilium digitatum Sacc. In vitro	2013	Middle East Journal of Scientific Research	17	12		1701	1708	10.5829/idosi.mejsr.2013.17.12.1250	https://www.scopus.com/inward/record.uri?eid=2-s2.0-84890513164&doi=10.5829%2fidosi.mejsr.2013.17.12.1250&partnerID=40&md5=e9e78268aee27476eafb5ca2a9ef56b5	Antifungal activity of Urtica dioica L., Cinnamomum zeylanicum Blume, Matricaria chamomilla L. and Mentha piperita L. were evaluated against Penicillium digitatum sacc. Inhibition of the plant extracts on the growth rate and mycelial weight was measured in PDA and PDB media respectively. The results demonstrated the plant extracts and their components had inhibitory activities on the growth rate …	English		Freya	1		0	1
First search, screened Jan 2021				1		1	Aydin, BD	Investigation of antibacterial effects of some medicinal plants and spices on food pathogens	2008	Kafkas Univ. Vet. Fak. Derg.	14	1		83	87			In this study, in vitro antimicrobial effectiveness of the water extracts of 26 plants on E. coli O157:H7, L. monocytogenes, Y. enterocolitica and S. aureus was investigated comparatively with that of lactic, citric, salicylic and sorbic acid. While all of the tested acid solutions inactivated K enterocolitica and S. aureus completely, sorbic acid just only reduced the counts of E. coli 57:H7 and…	Turkish		Freya	1		0	0	Duplicate database entry due to error with author names - the same paper appears in this dataset as Duman Aydin 2008, which is correct
First search, screened Jan 2021	1	1		1		1	Batool R., Salahuddin H., Mahmood T., Ismail M.	Study of anticancer and antibacterial activities of Foeniculum vulgare, Justicia adhatoda and Urtica dioica as natural curatives	2017	Cellular and Molecular Biology	63	9		109	114	10.14715/cmb/2017.63.9.19	https://www.scopus.com/inward/record.uri?eid=2-s2.0-85030642873&doi=10.14715%2fcmb%2f2017.63.9.19&partnerID=40&md5=7330cfe615bfed83c91487bc55c2a835	High-throughput technologies, such as synthetic biology and genomics have paved new paths for discovery and utility of medicinally beneficial plants. Bioactive molecules isolated from different plants have significantly higher biological activities. The present study was done to analyze antibacterial potential of some medicinal plants against multi drug resistant (MDR) pathogens and anticancer ef…	English		Freya	1		0	1
First search, screened Jan 2021	1					1	Ulrich-Merzenich G., Zeitler H., Jobst D., Panek D., Vetter H., Wagner H.	Application of the "-Omic-" technologies in phytomedicine	2007	Journal of Natural Remedies	7	1		1	18		https://www.scopus.com/inward/record.uri?eid=2-s2.0-34047251452&partnerID=40&md5=35137ba0edc055afd448f7117b76297f	The proof of efficacy of phytopreparations and the determination of their mode of action are permanent challenges for an evidence-based phytotherapy. The technology platform of genomics, proteomics and metabolomics ("-omic-" technologies) are high-throughput technologies. They increase substantially the number of proteins/genes that can be detected simultaneously and have the potential to relate …	English		Freya	0	review	0	1
First search, screened Jan 2021	1					1	Akdis C.A., Bachert C., Cingi C., Dykewicz M.S., Hellings P.W., Naclerio R.M., Schleimer R.P., Ledford D.	Endotypes and phenotypes of chronic rhinosinusitis: A PRACTALL document of the European Academy of Allergy and Clinical Immunology and the American Academy of Allergy, Asthma & Immunology	2013	Journal of Allergy and Clinical Immunology	131	6		1479	1490	10.1016/j.jaci.2013.02.036	https://www.scopus.com/inward/record.uri?eid=2-s2.0-84878538890&doi=10.1016%2fj.jaci.2013.02.036&partnerID=40&md5=28948cdd0cd768a2ea46acacb85fec87	Chronic rhinosinusitis (CRS) is a complex disease consisting of several disease variants with different underlying pathophysiologies. Limited knowledge of the mechanisms of these disease subgroups is possibly the greatest obstacle in understanding the causes of CRS and improving treatment. It is generally agreed that there are clinically relevant CRS phenotypes defined by an observable characteri…	English		Freya	0	not.nettle	0	1
First search, screened Jan 2021				1		1	Tang, CM; Chye, ML; Ramalingam, S; Ouyang, SW; Zhao, KJ; Ubhayasekera, W; Mowbray, SL	Functional analyses of the chitin-binding domains and the catalytic domain of Brassica juncea chitinase BjCHI1	2004	Plant Mol.Biol.	56	2		285	298	10.1007/s11103-004-3382-1		We previously isolated a Brassica juncea cDNA encoding BjCHI1, a novel chitinase with two chitin-binding domains. Synthesis of its mRNA is induced by wounding, methyl jasmonate treatment, Aspergillus niger infection and caterpillar (Pieris rapae) feeding, suggesting that the protein has a role in defense. In that it possesses two chitin-binding domains, BjCHI1 resembles the precursor of Urtica di…	English		Freya	0	not.nettle	0	1
First search, screened Jan 2021	1					1	Goncagul G., Ayaz E.	Antimicrobial effect of garlic (Allium sativum)	2010	Recent Patents on Anti-Infective Drug Discovery	5	1		91	93	10.2174/157489110790112536	https://www.scopus.com/inward/record.uri?eid=2-s2.0-77953816862&doi=10.2174%2f157489110790112536&partnerID=40&md5=fd18d352f501249bd7d633105822ca3b	Medicinal plants like pumpkin seed, thyme, onion, Nigella sativa, lemon balm, and stinging nettle are used extensively today. One of these plants used most intensively and widespread is garlic. In this context, fresh shape, powder state and oil of garlic have been used all around the world, especially in Far East for centuries. It is scientifically proven that garlic is effectively used in cardio…	English		Freya	0	not.nettle	0	1
First search, screened Jan 2021			1			1	Pourmorad F., Hosseinimehr S.J., Shahabimajd N.	Antioxidant activity, phenol and flavonoid contents of some selected Iranian medicinal plants	2006	African Journal of Biotechnology	5	11		1142	1145		https://www.scopus.com/inward/record.uri?eid=2-s2.0-33745034571&partnerID=40&md5=7fe3b50ddfeddf97de0b1ea254f4e582	In present study, we carried out a systematic record of the relative antioxidant activity in selected Iranian medicinal plant species' extracts. The total phenol varied from 24.1 ± 1 to 289.5 ± 5 mg g-1 in the extracts. Flavonoid contents were between 25.15 ± 0.8 and 78.3 ± 4.5 mg g-1. 1,1-diphenyl-2-picryl hydrazyl (DPPH) radical scavenging effect of the extracts was determined spectrophotometri…	English		Freya	0	not.antimicrobial	0	1
First search, screened Jan 2021	1					1	Rugutt J.K., Ngigi A.N., Rugutt K.J., Ndalut P.K.	Native Kenyan plants as possible alternatives to methyl bromide in soil fumigation	2006	Phytomedicine	13	8		576	583	10.1016/j.phymed.2003.08.005	https://www.scopus.com/inward/record.uri?eid=2-s2.0-33747085455&doi=10.1016%2fj.phymed.2003.08.005&partnerID=40&md5=9297eab5290eca068fa4e660f64cf22c	Methyl bromide (CH3Br) is a biocidal fumigant used widely in crop production and commodity preservation worldwide. CH3Br escapes to the stratosphere and releases bromine atom (Br), which contributes to significant destruction of the ozone (O3). It is therefore necessary to explore alternatives to CH3Br that are environmentally safe and suitable for resource-poor African farmers. We present here t…	English	I would have excluded as a plant pathogen	Freya	0	plant.pathogen	0	1
First search, screened Jan 2021	1					1	Aydin M., Ozaydin I., Ilce Z., Sahin I., Sencan I., Silan C., Yasar M., Aslaner A., Ertas E.	Effect of Urtica Dioica on bacterial translocation in mechanic icter model	2006	Saudi Medical Journal	27	5		748	749		https://www.scopus.com/inward/record.uri?eid=2-s2.0-33646575265&partnerID=40&md5=8cf7a162e8536c3cdd9f7d8bf28319ea	[No abstract available]	English	Screened full text at https://www.smj.org.sa/index.php/smj/article/view/3668/1442	Freya	1		0	1
First search, screened Jan 2021				1		1	Bayrami, A; Haghgooie, S; Pouran, SR; Arvanag, FM; Habibi-Yangjeh, A	Synergistic antidiabetic activity of ZnO nanoparticles encompassed by Urtica dioica extract	2020	Adv. Powder Technol.	31	5		2110	2118	10.1016/j.apt.2020.03.004		The present study aimed at producing ZnO nanoparticles using the leaf extract of nettle ( Urtica dioica ) as a medicinally valuable plant to maximize the antidiabetic property of ZnO while excluding the chemical pollution from the synthesis process. The properties of the ZnO-extract sample were uncovered by var- ious techniques and compared to that produced without the extract (ZnO). The results …	English		Freya	0	not.antimicrobial	0	1
First search, screened Jan 2021	1	1		1		1	Mojicevic M., D’Agostino P.M., Nikodinovic-Runic J., Vasiljevic B., Gulder T.A.M., Vojnovic S.	Antifungal potential of bacterial rhizosphere isolates associated with three ethno-medicinal plants (poppy, chamomile, and nettle)	2019	International Microbiology	22	3		343	353	10.1007/s10123-019-00054-8	https://www.scopus.com/inward/record.uri?eid=2-s2.0-85071610847&doi=10.1007%2fs10123-019-00054-8&partnerID=40&md5=1b9c57e1497f4173529134ba448a27aa	The objective of the present study was to isolate Actinobacteria, preferably Streptomyces spp. from the rhizosphere soils of three ethno-medicinal plants collected in Serbia (Papaver rhoeas, Matricaria chamomilla, and Urtica dioica) and to screen their antifungal activity against Candida spp. Overall, 103 sporulating isolates were collected from rhizosphere soil samples and determined as Streptom…	English		Freya	0	nettle-associated.microbes	0	1
First search, screened Jan 2021	1					1	Chauhan N., Farooq U., Khan M.A.	Efficacy of medicinal plants against human pathogens isolated from western Himalayas of Himachal Pradesh	2017	Asian Journal of Pharmaceutical and Clinical Research	10	9		353	357	10.22159/ajpcr.2017.v10i9.19708	https://www.scopus.com/inward/record.uri?eid=2-s2.0-85029573986&doi=10.22159%2fajpcr.2017.v10i9.19708&partnerID=40&md5=9bbdf70f4b29b5d52a8eebff3f10e4cc	Objective: The present study was aimed to evaluate the antibacterial effect of Himalayan medicinal plants on several human pathogens. Methods: The leaves of Mesua ferrea, Cannabis sativa, and Urtica dioica, bark of Juglans regia, Glycyrrhiza glabra, fruit of Terminalia chebula, and seed of Piper nigrum were dried and powdered before methanolic extraction (ME). Antibacterial assay of MEs was perfo…	English		Freya	1		0	1
First search, screened Jan 2021				1		1	van den Burg, HA; Spronk, CAEM; Boeren, S; Kennedy, MA; Vissers, JPC; Vuister, GW; de Wit, PJGM; Vervoort, J	Binding of the AVR4 elicitor of Cladosporium fulvum to chitotriose units is facilitated by positive allosteric protein-protein interactions - The chitin-binding site of AVR4 represents a novel binding site on the folding scaffold shared between the invertebrate and the plant chitin-binding domain	2004	J. Biol. Chem.	279	16		16786	16796	10.1074/jbc.M312594200		The attack of fungal cell walls by plant chitinases is an important plant defense response to fungal infection. Anti-fungal activity of plant chitinases is largely restricted to chitinases that contain a noncatalytic, plant-specific chitin-binding domain (ChBD) ( also called Hevein domain). Current data confirm that the race-specific elicitor AVR4 of the tomato pathogen Cladosporium fulvum can pr…	English	Screened full text at https://www.jbc.org/content/279/16/16786.full	Freya	0	not.antimicrobial	0	1
First search, screened Jan 2021	1			1		1	Hussain S., Jamil M., Ullah F., Khan A., Ullah F., Arfan M., Ahmad S., Khatoon L.	Antimicrobial and antioxidant activities of the plant heliotropium strigosum	2010	African Journal of Biotechnology	9	45		7738	7743		https://www.scopus.com/inward/record.uri?eid=2-s2.0-78549235392&partnerID=40&md5=6d9ed17dacdf650fadd04116ed91e73c	Heliotropium strigosum is an important medicinal plant and belongs to the Boraginaceae family. Traditionally, this plant is used as laxative and diuretic. The juice of the plant is used to treat gum boils, sore eyes and also as a cure for stings of nettles, insects and snake bites. The current study was carried out to evaluate the medicinal properties of this plant. The plant was collected from M…	English		Freya	0	not.nettle	0	1
First search, screened Jan 2021	1					1	Su R.-N., Luo W.-Z., Zhu J.-X., Ao W., Zhong G.-Y.	Research progress on medicinal plant of Urtica L. [荨麻属药用植物研究进展]	2018	Chinese Traditional and Herbal Drugs	49	11		2722	2728	10.7501/j.issn.0253-2670.2018.11.035	https://www.scopus.com/inward/record.uri?eid=2-s2.0-85060807116&doi=10.7501%2fj.issn.0253-2670.2018.11.035&partnerID=40&md5=af000b874ace1c722321db23ab9f897e	Medicinal plants of Urtica L. have 13 species, three subspecies in China, with wind-damp-dispelling and blood-activating analgesic effects, and used for the treatment of rheumatoid arthritis (RA), benign prostatic hyperplasia (BPH), skin diseases, digestive system, respiratory system, pediatric, and gynecological diseases. At present, more than 200 compounds were isolated from this genus, includi…	Chinese		Freya	0	review	0	1
First search, screened Jan 2021	1			1		1	Hussain I., Khattak M.U.R., Ullah R., Muhammad Z., Khan N., Khan F.A., Ullah Z., Haider S.	Phytochemicals screening and antimicrobial activities of selected medicinal plants of Khyberpakhtunkhwa Pakistan	2011	African Journal of Pharmacy and Pharmacology	5	6		746	750	10.5897/AJPP11.175	https://www.scopus.com/inward/record.uri?eid=2-s2.0-79960268299&doi=10.5897%2fAJPP11.175&partnerID=40&md5=633d86bc84557563be5a1aa2ac4475f2	The study was carried out to assess the phytochemical and antimicrobial bioassay of five medicinal plants, Lepidium sativum, Nerium oleander, Ranunculus repens, Tecoma stans and Urtica dioca. These plants are traditionally used as medicine in the Northwest Pakistan, therefore it is necessary to identify and estimate their alkaloid, flavonoid, saponin, phenol and tannin contents. Phytochemical inv…	English		Freya	1		0	1
First search, screened Jan 2021	1					1	Mustafa E.A., Al-Mashhadane F.A., Taqa G.A.	The activity of alcoholic extract of urtica urens against staphylococcus aureus and oral wound healing	2020	Journal of International Dental and Medical Research	13	3		957	963		https://www.scopus.com/inward/record.uri?eid=2-s2.0-85092074439&partnerID=40&md5=4ea1c4b7268550b31e49eab679e4cb93	This study was to evaluate the effect of the alcoholic extract of Urtica urens on wound healing and the antibacterial activity of this plant compared to fusidic acid ointment in experimental rabbit models. Male rabbits "6-7 months age" and "1.25-1.5" Kg body weight were included. The lower jaw of all rabbits were primed for surgery. Under general anesthesia, two full-thickness square longitudinal…	English		Freya	1		0	1
First search, screened Jan 2021	1					1	Belmaghraoui W., Manni A., Harir M., Filali-Maltouf A., El Fatni O.K., El Hajjaji S.	Phenolic compounds quantification, antioxidant and antibacterial activities of different parts of urtica dioica and chenopodium murale	2018	Research Journal of Pharmacy and Technology	11	12		5490	5496	10.5958/0974-360X.2018.01000.4	https://www.scopus.com/inward/record.uri?eid=2-s2.0-85079603041&doi=10.5958%2f0974-360X.2018.01000.4&partnerID=40&md5=b94e394136b7853ece8085c205ab692b	In this study, antioxidant and antibacterial activities of Urtica dioica (UD) and Chenopodium murale (CM) extracts as well as the levels of phenolic compounds (TPC), flavonoids (TFC) and condensed tannins (TTC) were investigated for all parts of these plants. The antioxidant ability was measured in in-vitro mechanism using 1,1-diphenyl-2-picrylhydrazyl (DPPH) and radical scavenging capacity, 2,2-…	English		Freya	1		0	1
First search, screened Jan 2021				1		1	Kunduz, E; Dincel, ZA; Seker, B; Saylak, HK; Demir, O; Akbulut, H; Aysan, E	A NOVEL HERBAL EXTRACT MEDICINE FOR LIVER HEMOSTASIS: AN EXPERIMENTAL ANIMAL STUDY	2019	J. Istanb. Fac. Med.	82	3		156	161	10.26650/IUITFD.2019.0014		Objective: Bleeding is one of the major complications of surgical procedures. Severe bleeding can be seen after liver injury. Various methods have been described in the literature for stopping liver bleeding such as compression, Pringle maneuver, and other hemostatic agents have been used. In this study, the use of anti-inflammatory, antioxidant, antimicrobial, analgesic, and anticoagulant agents…	English		Freya	0	not.antimicrobial	0	1
First search, screened Jan 2021				1		1	Kus, PM; Marijanovic, Z; Jerkovic, I	Evaluation of HS-SPME and ultrasonic solvent extraction for monitoring of plant flavours added by the bees to herbhoneys: traceability biomarkers	2015	Food Addit. Contam. Part A-Chem.	32	11		1761	1771	10.1080/19440049.2015.1086496		The volatile composition of 21 herbhoneys (HHs) of 7 different botanical origins was characterised for the first time. Ultrasound solvent extraction (USE) and headspace solid-phase microextraction (HS-SPME) followed by GC-FID/MS were successfully applied as complementary methods for monitoring the volatile plant flavours added by the bees. HHs showed significant compositional variability related …	English		Freya	0	nettle.honey	0	1
First search, screened Jan 2021	1			1		1	Oral N., Vatansever L., Güven A., Gülmez M.	Antibacterial activity of some Turkish plant hydrosols [Türkiye'de yetis̈en bazı bitkilere ait hidrosollerin antibakteriyel etkisi]	2008	Kafkas Universitesi Veteriner Fakultesi Dergisi	14	2		205	209		https://www.scopus.com/inward/record.uri?eid=2-s2.0-77956629830&partnerID=40&md5=88ccf90de5648783abc81f8776db280f	The in vitro antibacterial activity of the hydrosols of (distilled plant water) twenty plant samples (Thyme, sumach, clove, nettle, angelica, acacia, oak, sage, juniper, rosemary, echinacea, green tea, basil, myrtle, walnut, laurel, mint, strawflower, daisy, hypericum) were tested on Aeromonas hydrophila, Escherichia coli, Pseudomonas aeruginosa, Pseudomonas fluorescens which play role especially…	Turkish		Freya	1		0	1
First search, screened Jan 2021	1			1		1	Lukasiewicz M., Kowalski S., Makarewicz M.	Antimicrobial an antioxidant activity of selected Polish herbhoneys	2015	LWT	64	2		547	553	10.1016/j.lwt.2015.06.029	https://www.scopus.com/inward/record.uri?eid=2-s2.0-84944324816&doi=10.1016%2fj.lwt.2015.06.029&partnerID=40&md5=3acca48dc2bd9aaa088504bde1375a57	Herbhoneys are bee products obtained by feeding bees with a sugar medium enriched with plant extracts. Five types of such products including: nettle, chokeberry, pine, hawthorn and aloe as well as three types of natural honeys: buckwheat (Fagopyrum spp.), acacia (Robinia pseudoacacia) and honeydew honey were analyzed. The studies focused on the determination of the major enzymes activities, antio…	English		Freya	0	nettle.honey	0	1
First search, screened Jan 2021	1	1		1		1	Oloyede G.K., Oyelola M.S.	Chrysen-2-ol derivative from West Indian wood nettle Laportea aestuans (L.) chew inhibits oxidation and microbial growth in vitro	2013	EXCLI Journal	12			897	906		https://www.scopus.com/inward/record.uri?eid=2-s2.0-84886850295&partnerID=40&md5=ca012dcf3786b942d4445b9bbcf2ad58	Bio-active compounds present in West Indian Wood Nettle Laportea aestuans (L.) Chew (Urticaceae), used in ethno medicine as antioxidant and antimicrobial were studied. The aim of this research work was to isolate and characterize the bio-active compounds in the n-hexane fraction of L. aestuans, determine the toxicity and subject it to in-vitro antimicrobial and free radical scavenging activities.…	English		Freya	0	not.nettle	0	1
First search, screened Jan 2021	1	1	1	1		1	Gülçin I., Küfrevioǧlu Ö.I., Oktay M., Büyükokuroǧlu M.E.	Antioxidant, antimicrobial, antiulcer and analgesic activities of nettle (Urtica dioica L.)	2004	Journal of Ethnopharmacology	90	2020-03-02		205	215	10.1016/j.jep.2003.09.028	https://www.scopus.com/inward/record.uri?eid=2-s2.0-0842304876&doi=10.1016%2fj.jep.2003.09.028&partnerID=40&md5=5cc6736f4ac149837c9920cfaf4b8657	In this study, water extract of nettle (Urtica dioica L.) (WEN) was studied for antioxidant, antimicrobial, antiulcer and analgesic properties. The antioxidant properties of WEN were evaluated using different antioxidant tests, including reducing power, free radical scavenging, superoxide anion radical scavenging, hydrogen peroxide scavenging, and metal chelating activities. WEN had powerful anti…	English		Freya	1		0	1
First search, screened Jan 2021				1		1	Moravcova, S; Fiedlerova, V; Tuma, J; Musil, K; Tumova, L	Effect of Selected Pyrazine Derivatives on the Production of Phenolics and Rutin in Urtica dioica and Fagopyrum esculentum	2016	Nat. Prod. Commun.	11	4		457	460			The effect of four pyrazine derivatives on the content of phenolic compounds in Urtica dioica L. and rutin in Fagopyrum esculentum Moench was studied. Pyrazine derivatives H1 and H2 were used on U. dioica, and derivatives S1 and S2 on F. esculentum, both separately and in combination with urea. The content of phenolic compounds in the stems of U. dioica after treatment with H2 at a concentration …	English		Freya	0	not.antimicrobial	0	1
First search, screened Jan 2021	1			1		1	Şandru C.D., Niculae M., Popescu S., Paştiu A.I., Páll E., Spînu M.	Urtica dioica alcoholic extract increases the cell-mediated innate immune potential in chickens	2016	Industrial Crops and Products	88			48	50	10.1016/j.indcrop.2016.02.032	https://www.scopus.com/inward/record.uri?eid=2-s2.0-84979489034&doi=10.1016%2fj.indcrop.2016.02.032&partnerID=40&md5=dbf3a200db677bff58dad188a4cd4d12	Active principles from stinging nettle (Urtica dioica), a wide spread herbaceous perennial flowering plant, are well known for their anti-oxidative, anti-microbial, anti-ulcer and anesthetic capacity. This study aimed to investigate the in vivo and in vitro effects of a commercial alcoholic stinging nettle extract in 38 days old chickens on the non-specific immunity. The birds were divided in thr…	English		Freya	0	not.antimicrobial	0	1
First search, screened Jan 2021	1					1	Mazzei R., Leonti M., Spadafora S., Patitucci A., Tagarelli G.	A review of the antimicrobial potential of herbal drugs used in popular Italian medicine (1850s–1950s) to treat bacterial skin diseases	2020	Journal of Ethnopharmacology	250		112443			10.1016/j.jep.2019.112443	https://www.scopus.com/inward/record.uri?eid=2-s2.0-85076358402&doi=10.1016%2fj.jep.2019.112443&partnerID=40&md5=40910d5e5b90cf84b7e1ec9f24709462	Ethnopharmacological relevance: Before the advent of modern antibiotics, microbial infections were treated with herbal medicine or cauterization. Literature from the latter half of the nineteenth to the early mid-twentieth century, when antibiotics became widely available, arguably holds the most progressive information about herbal remedies to treat bacterial skin diseases. The corpus of literat…	English		Freya	0	review	0	1
First search, screened Jan 2021				1		1	Rahman, IU; Ijaz, F; Iqbal, Z; Afzal, A; Ali, N; Afzal, M; Khan, MA; Muhammad, S; Qadir, G; Asif, M	A novel survey of the ethno medicinal knowledge of dental problems in Manoor Valley (Northern Himalaya), Pakistan	2016	J. Ethnopharmacol.	194			877	894	10.1016/j.jep.2016.10.068		Ethnopharmacological relevance: In the study area, the traditional knowledge and cultural practices of utilizing medicinal plants in the human healthcare is primarily restricted to the old age members of the community, while younger generation is mostly unaware of the natural wealth usage. Aim of the study: We provide the first ever ethno medicinal insights into the management of dental disorders…	English		Freya	0	ethnobotanical.survey	0	1
First search, screened Jan 2021	1					1	Biavatti M.W.	Synergy: An old wisdom, a new paradigm for pharmacotherapy	2009	Brazilian Journal of Pharmaceutical Sciences	45	3		371	378	10.1590/S1984-82502009000300002	https://www.scopus.com/inward/record.uri?eid=2-s2.0-76149110146&doi=10.1590%2fS1984-82502009000300002&partnerID=40&md5=64a5b380af63532ccb46246566f57111	Synergy is one of the governing principles of the natural world, and is one of the reasons for the increasing complexity of the evolutionary process. Broadly speaking, it relates to the cooperative effects produced by the interaction between various forces, elements, parts or individuals in a given context. Since the last century, some clinical studies have described the increased efficiency of a…	English		Freya	0	review	0	1
First search, screened Jan 2021	1	1				1	Gupta S.M., Kumar K., Dwivedi S.K., Bala M.	Bioactive potential of Indian stinging plants leaf extract against pathogenic fungi	2019	Journal of Complementary and Integrative Medicine	16	1	125			10.1515/jcim-2017-0125	https://www.scopus.com/inward/record.uri?eid=2-s2.0-85049260383&doi=10.1515%2fjcim-2017-0125&partnerID=40&md5=0b2cbc9dcf0e8f00616e7e9e862e02d4	We investigated the in vitro antioxidant and antifungal activity by agar disc diffusion assay of leaf extract of some stinging plants namely, Urtica dioica L., Tragia involucrate L., Carduus nutans L. and Mucuna pruriens (L.) DC., against pathogenic fungi causing infections/diseases. M. pruriens (Disc 4), T. involucrate (Disc 2), U. dioica (Disc 1) showed significant antifungal activity against a…	English		Freya	1		0	1
First search, screened Jan 2021	1			1		1	Thibane V.S., Ndhlala A.R., Abdelgadir H.A., Finnie J.F., Van Staden J.	The cosmetic potential of plants from the Eastern Cape Province traditionally used for skincare and beauty	2019	South African Journal of Botany	122			475	483	10.1016/j.sajb.2018.05.003	https://www.scopus.com/inward/record.uri?eid=2-s2.0-85048116700&doi=10.1016%2fj.sajb.2018.05.003&partnerID=40&md5=94da8088bd44169dcf97637361770991	Cosmetic products are directly and indirectly applied to the skin in order to enhance its beauty. Cosmetic products that are directly applied to the skin include creams, lotions and soaps while tablets and supplements are indirectly administered to achieve similar benefits. The aim of the current study was to investigate the cosmetic potential of plants from the Eastern Cape Province used traditi…	English		Freya	1		0	1
First search, screened Jan 2021	1			1		1	Bobis O., Dezmirean D.S., Tomos L., Chirila F., Al. Marghitas L.	Influence of phytochemical profile on antibacterial activity of different medicinal plants against gram-positive and gram-negative bacteria	2015	Applied Biochemistry and Microbiology	51	1		113	118	10.1134/S0003683815010044	https://www.scopus.com/inward/record.uri?eid=2-s2.0-84925459026&doi=10.1134%2fS0003683815010044&partnerID=40&md5=53a02721f04900bf0908e17897d19575	Nettle (Urtica dioica), basil (Ocimum basilicum), thyme (Thymus serphyllium), costmary (Chrysanthemum balsamita) and yarrow (Achillea millefolium) are used worldwide as aromatic herbs and medicinal plants. The alcoholic macerates of these plants were prepared and their chemical composition was investigated by spectrophotometric methods and HPLC chromatography with photodiode array detection. Alco…	English		Freya	1		0	1
First search, screened Jan 2021				1		1	Bagheri, R; Ariaii, P; Motamedzadegan, A	Effects of chitosan incorporated with basil seed gum and nettle (Urtica dioicaL.) essential oil on the quality of beef burger during refrigerated storage		J. Food Meas. Charact.						10.1007/s11694-020-00628-5		In this study, the effects of different concentrations of chitosan (C)/basil seed gum (B) and nettle essential oil (N) on the quality and shelf life of beef burger were examined during storage at refrigerator (4 +/- 1 degrees C). At first, the chemical compounds of N were measured using the gas chromatography. Then, different concentrations of C (1, 1.5 and 2% w/w), B (0.5, 1 and 1.5% w/w) and N …	English		Freya	0	food.preservation	0	1
First search, screened Jan 2021	1					1	Dogan S., Diken M.E., Dogan M.	Antioxidant, phenolic and protein contents of some medicinal plants	2010	Journal of Medicinal Plants Research	4	23		2566	2573	10.5897/jmpr10.626	https://www.scopus.com/inward/record.uri?eid=2-s2.0-78651479524&doi=10.5897%2fjmpr10.626&partnerID=40&md5=7df69effe13c23ec8f01e3f605b64d7a	In this study, the antioxidant contents such as α-tocopherol, β-carotene, ferulic acid and gallic acid and, total phenolic and proteine contents of some medicinal plants were determined by High Performance Liquid Chromatography (HPLC) and UV-visible spectrophotometer, respectively. It was found that (i) the contents of antioxidant, phenolic and protein of plants were different according to plant …	English		Freya	0	not.antimicrobial	0	1
First search, screened Jan 2021	1	1				1	Hadizadeh I., Peivastegan B., Kolahi M.	Antifungal activity of Nettle (Urtica dioica L.), Colocynth (Citrullus colocynthis L. Schrad), Oleander (Nerium oleander L.) and Konar (Ziziphus spina-christi L.) extracts on plants pathogenic fungi	2009	Pakistan Journal of Biological Sciences	12	1		58	63	10.3923/pjbs.2009.58.63	https://www.scopus.com/inward/record.uri?eid=2-s2.0-60549083532&doi=10.3923%2fpjbs.2009.58.63&partnerID=40&md5=897227f9216f5d294a481cf423423d7a	Anti-mycotic activity of the ethanol extracts from Nettle (Urtica dioica L.), Colocynth (Citrullus colocynthis L. Schrad), Konar (Ziziphus spina-christi L.) and Oleander (Nerium oleander L.) floral parts were screened in vitro against four important plant pathogenic fungi viz., Alternaria alternate, Fusarium oxysporum, Fusarium solani and Rizoctonia solani using agar dilution bioassay. Extracts s…	English		Freya	0	plant.pathogen	0	1
First search, screened Jan 2021	1			1		1	Deliorman Orhan D., Özçelik B., Hoşbaş S., Vural M.	Assessment of antioxidant, antibacterial, antimycobacterial, and antifungal activities of some plants used as folk remedies in Turkey against dermatophytes and yeast-like fungi	2012	Turkish Journal of Biology	36	6		672	686	10.3906/biy-1203-33	https://www.scopus.com/inward/record.uri?eid=2-s2.0-84868593940&doi=10.3906%2fbiy-1203-33&partnerID=40&md5=00fd2b12c39be1b7d631e7e2ee740efb	Twenty-seven aqueous extracts obtained from 21 plants used in the treatment of respiratory tract infections as folk remedies in Turkey were investigated for their relative total phenolic contents and antioxidant, antibacterial, antimycobacterial, and antifungal activities. Antibacterial and antifungal activities against dermatophytes and yeast-like fungi were determined using the microdilution me…	English		Freya	1		0	1
First search, screened Jan 2021				1		1	Abdel-Tawwab, M; Adeshina, I; Jenyo-Oni, A; Ajani, EK; Emikped, BO	Growth, physiological, antioxidants, and immune response of African catfish, Clarias gariepinus (B.), to dietary clove basil, Ocimum gratissimum, leaf extract and its susceptibility to Listeria monocytogenes infection	2018	Fish Shellfish Immunol.	78			346	354	10.1016/j.fsi.2018.04.057		Clove basil, Ocimum gratissimum, is a native plant to Africa and grows virtually in tropical and subtropical regions. It has good aroma and its leaves have become used as a spicy and in traditional medicine. The use of plant leaves in fish diets may deteriorate their growth because it may content anti-nutritional factors. Thus, it is better to use plants leaves extract. In the current study, clov…	English		Freya	0	not.nettle	0	1
First search, screened Jan 2021	1					1	Mir M.A., Hamdani S.S., Sheikh B.A., Mehraj U.	Recent advances in metabolites from medicinal plants in cancer prevention and treatment	2019	Current Immunology Reviews	15	2		191	208	10.2174/1573395515666191102094330	https://www.scopus.com/inward/record.uri?eid=2-s2.0-85075783883&doi=10.2174%2f1573395515666191102094330&partnerID=40&md5=a6ca0274414ec7715abd66e9af6a0f95	Cancer is the second leading cause of death and morbidity in the world among non-communicable diseases after cardiovascular ailments. With the advancement in science and research, a number of therapies have been developed to treat cancer, including chemotherapy, radiotherapy and immunotherapy. Chemo and radiotherapy have been in use since the last two decades, however these are not devoid of thei…	English		Freya	0	review	0	1
First search, screened Jan 2021				1		1	Ignatovich, LS; Ginter, EV; Lykov, AS; Kuzmina, IY; Kustova, SB	THE USE OF NON-CONVENTIONAL SUPPLEMENTARY FEEDS IN CATTLE AND LAYER DIET	2019	Period. Tche Quim.	16	32		668	687			It was undertook a number of studies on the effects of introducing new non-conventional vegetable supplementary feeds in the diets of dairy cows and industrial laying hens. Plants are not cultivated for their production, but they refer to wild crops growing in the natural habitat in sufficient quantities. The purpose of the research was to determine the effect of introducing non-conventional vege…	English		Freya	0	not.antimicrobial	0	1
First search, screened Jan 2021	1			1		1	Sabir E.C., Zervent Ünal B.	The Using of Nettle Fiber in Towel Production and Investigation of the Performance Properties	2017	Journal of Natural Fibers	14	6		781	787	10.1080/15440478.2017.1279102	https://www.scopus.com/inward/record.uri?eid=2-s2.0-85013074460&doi=10.1080%2f15440478.2017.1279102&partnerID=40&md5=35c87511f30745870370f69f20cb7b34	In this study, using of nettle fiber, a natural fiber, in towel production and the selected performance properties were examined. Six different towel samples were produced in the study. Ground warp yarns of all towels are cotton. Three different raw materials as weft yarns and two different raw materials as pile warp yarns were selected. The yarn containing nettle fiber (70% cotton/30% nettle) wa…	English		Freya	1		0	1
First search, screened Jan 2021	1	1		1		1	Van Parijs J., Broekaert W.F., Goldstein I.J., Peumans W.J.	Hevein: an antifungal protein from rubber-tree (Hevea brasiliensis) latex	1991	Planta	183	2		258	264	10.1007/BF00197797	https://www.scopus.com/inward/record.uri?eid=2-s2.0-34249919394&doi=10.1007%2fBF00197797&partnerID=40&md5=24eac5094206d5f66ce0c284d2304216	Several chitin-binding proteins were isolated from the "bottom fraction" of Hevea brasiliensis (Müll.) Arg. latex. One of these chitin-binding proteins is hevein, a small monomeric protein which strongly resembles the lectin from stinging nettle (Urtica dioica L.). Like the latter, hevein showed strong antifungal activity against several fungi in vitro. The possible involvement of this protein in…	English		Freya	0	purified.lectin	0	1
First search, screened Jan 2021	1	1		1		1	Deveci A., Çoban A.Y., Tanriverdi Çayci Y., Acicbe Ö., Taşdelen Fişgin N., Akgüneş A., Özatli D., Uzun M., Durupinar B.	In Vitro effect of ankaferd blood stopper®, a plant extract against mycobacterium tuberculosis Isolates [Bir Bitki Ekstresi Olan Ankaferd Blood Stopper® ' in Mycobacterium tuberculosis İzolatlarina Karşi İn Vitro Etkinliǧi]	2013	Mikrobiyoloji Bulteni	47	1		71	78	10.5578/mb.4264	https://www.scopus.com/inward/record.uri?eid=2-s2.0-84874385851&doi=10.5578%2fmb.4264&partnerID=40&md5=0772feba5c3a7ca92f03eda75735100f	Treatment of drug-resistant Mycobacterium tuberculosis infections requires combination of anti-tuberculosis drugs which have several toxic side effects. Thus there is a need for safer and effective new drugs. Ankaferd Blood Stopper® (ABS), which is a mixture of plant extracts prepared from Alpinia officinarum, Glycyrrhiza glabra, Thymus vulgaris, Urtica dioica and Vitis vinifera, has homeostatic …	Turkish		Freya	1		0	1
First search, screened Jan 2021	1	1		1		1	Haghju S., Beigzadeh S., Almasi H., Hamishehkar H.	Chitosan films incorporated with nettle (Urtica dioica L.) extract-loaded nanoliposomes: I. Physicochemical characterisation and antimicrobial properties	2016	Journal of Microencapsulation	33	5		438	448	10.1080/02652048.2016.1208294	https://www.scopus.com/inward/record.uri?eid=2-s2.0-84978539186&doi=10.1080%2f02652048.2016.1208294&partnerID=40&md5=28ccb6574ae6ac98f539d9a172ca1a07	The objective of this study was to characterise and compare physical, mechanical and antimicrobial properties of chitosan-based films, containing free or nanoencapsulated nettle (Urtica dioica L.) extract (NE) at concentrations of 0, 0.5, 1 and 1.5% w/w. Nanoliposomes were prepared using soy-lecithin by thin-film hydration and sonication method to generate an average size of 107–136 nm with 70% e…	English		Freya	1		0	1
First search, screened Jan 2021	1					1	Yang C., Su X., Liu A., Zhang L., Yu A., Xi Y., Zhai G.	Advances in clinical study of curcumin	2013	Current Pharmaceutical Design	19	11		1966	1973	10.2174/138161213805289291	https://www.scopus.com/inward/record.uri?eid=2-s2.0-84875389016&doi=10.2174%2f138161213805289291&partnerID=40&md5=5ed3c4be5c2d2a149bba945cf9b8bf09	Curcumin has been estimated as a potential agent for many diseases and attracted great attention owing to its various pharmacological activities, including anti-cancer, and anti-inflammatory. Now curcumin is being applied to a number of patients with breast cancer, rheumatoid arthritis, Alzheimer's disease, colorectal cancer, psoriatic, etc. Several clinical trials have stated that curcumin is sa…	English		Freya	0	not.nettle	0	1
First search, screened Jan 2021	1		1			1	Kukrić Z.Z., Topalić-Trivunović L.N., Kukavica B.M., Matoš S.B., Pavičić S.S., Boroja M.M., Savić A.V.	Characterization of antioxidant and antimicrobial activities of nettle leaves (Urtica dioica L.)	2012	Acta Periodica Technologica	43			257	272	10.2298/APT1243257K	https://www.scopus.com/inward/record.uri?eid=2-s2.0-84873582591&doi=10.2298%2fAPT1243257K&partnerID=40&md5=4a77778e91085d914f807899e91d0054	Samples of stinging nettle or common nettle (Urtica dioica L.) were collected from the area of Banja Luka. To measure and evaluate the content of chlorophyll (a and b), carotenoids, and soluble proteins, as well as peroxidase activity (POD, EC 1.11.1.7.), fresh nettle leaves of different developmental stages were used. Dried nettle leaves were used to obtain ethanol extract. The dry residue of et…	English		Freya	1		0	1
First search, screened Jan 2021	1	1		1		1	Jimoh F., Adedapo A., Aliero A., Afolayan A.	Polyphenolic and biological activities of leaves extracts of Argemone subfusiformis (Papaveraceae) and Urtica urens (Urticaceae)	2010	Revista de Biologia Tropical	58	4		1517	1531		https://www.scopus.com/inward/record.uri?eid=2-s2.0-78650701467&partnerID=40&md5=5dc506470f1c93e80de85dbe18e500c6	Nowadays there is a resurgence of interest in wild plants for their possible medicinal value in diets, since some epidemiological studies have demonstrated their effectiveness against important diseases. Generally, foods of plant origin contain many bioactive compounds, proteins, energy, vitamins and specific minerals; in addition, the popular wild plant species provide fibre, essential fatty aci…	English		Freya	1		0	1
First search, screened Jan 2021	1			1		1	Bagheri R., Ariaii P., Motamedzadegan A.	Characterization, antioxidant and antibacterial activities of chitosan nanoparticles loaded with nettle essential oil	2020	Journal of Food Measurement and Characterization						10.1007/s11694-020-00738-0	https://www.scopus.com/inward/record.uri?eid=2-s2.0-85095821512&doi=10.1007%2fs11694-020-00738-0&partnerID=40&md5=3936896cd912d1f8dd60f46f3c02c4c8	In this work, essential oil was extracted from nettle leaves and encapsulated in chitosan nanoparticles by a two-stage of emulsion-ionic gelation method. An acceptable retention rate (59.5 to 68.2%) of nettle essential oil (NEO) loaded in chitosan nanoparticles was achieved. Also, Fourier transform infrared (FTIR) spectroscopy and X-ray diffraction (XRD) also confırmed successful introducing and …	English		Freya	1		0	1
First search, screened Jan 2021				1		1	Sahraie-Rad, M; Izadyari, A; Rakizadeh, S; Sharifi-Rad, J	Preparation of Strong Antidandruff Shampoo Using Medicinal Plant Extracts: A Clinical Trial and Chronic Dandruff Treatment	2015	Jundishapur J. Nat. Pharm. Prod.	10	4	e21517			10.17795/jjnpp-21517		Background: Nowadays more than half of the populations in the world are suffering from dandruff. Malassezia fungus is an important factor in causing dandruff as it may stimulate cytokine production by keratinocytes (epidermal cells that synthesize keratin) and inflammatory pathways. As dandruff is a hurting issue for people, a lot of efforts are being done for treatment. Many reports based on med…	English		Freya	0	not.antimicrobial	0	1
First search, screened Jan 2021	1	1		1		1	Zouari Bouassida K., Bardaa S., Khimiri M., Rebaii T., Tounsi S., Jlaiel L., Trigui M.	Exploring the Urtica dioica Leaves Hemostatic and Wound-Healing Potential	2017	BioMed Research International	2017		1047523			10.1155/2017/1047523	https://www.scopus.com/inward/record.uri?eid=2-s2.0-85042146244&doi=10.1155%2f2017%2f1047523&partnerID=40&md5=9306c9ce72545f2d455d0cb02f02485f	The present paper investigated the efficiency of Urtica dioica (U. dioica) on hemostatic and wound healing activities. U. dioica leaf extracts were evaluated for their antibacterial and antioxidant effects as well as their flavonoid and polyphenol content. The hydroethanolic extract (EtOH-H2OE), showing the most potent antibacterial and antioxidant activities in vitro, thanks to its flavonoid and…	English		Freya	1		0	1
First search, screened Jan 2021				1		1	Yao, Q; Wu, CF; Luo, P; Xiang, XC; Liu, JJ; Mou, L; Bao, JK	A new chitin-binding lectin from rhizome of Setcreasea purpurea with antifungal, antiviral and apoptosis-inducing activities	2010	Process Biochem.	45	9		1477	1485	10.1016/j.procbio.2010.05.026		A 48 kDa, chitin-binding lectin with antifungal, antiviral and apoptosis-inducing activities was isolated from the rhizomes of Setcreasea purpurea Boom, a member of family Commelinaceae. Setcreasea purpurea lectin (designated as SPL) is a homotetrameric protein consisting of 12031.9 Da subunits linked by non-covalent bonds as determined by SDS-PAGE,gel filtration and MS. The N-terminal 25 amino-a…	English		Freya	0	purified.lectin	0	1			1
First search, screened Jan 2021	1					1	Kaabi S.A.G., Ali B.M.	Pharmacology of herbal remedies for urinary tract infection in western countries	2020	Tropical Journal of Natural Product Research	4	10		653	660	10.26538/tjnpr/v4i10.1	https://www.scopus.com/inward/record.uri?eid=2-s2.0-85096374213&doi=10.26538%2ftjnpr%2fv4i10.1&partnerID=40&md5=b4354f271f0ed331d7a70f3acb8ba942	Medicinal plants native to North America and Europe and known in traditional herbal medicine in North America and Europe for their efficacy in the treatment of Urinary tract infections (UTIs) were reviewed for their pharmacological activities detected for extracts of each plant, Mechanism for each pharmacological activity, active components responsible for each pharmacological activity and animal…	English		Freya	0	review	0	1
First search, screened Jan 2021				1		1	Genc, GE; Erdogan, O; Demir, C; Kisa, O; Satana, D	In Vitro Antifungal Activity of a Medicinal Plant Extract Mixture Against Candida Species Isolated from Patients with Oral Stomatitis	2019	Iran. Red Crescent Med. J.	21	4	e87251			10.5812/ircmj.87251		Background: Ankaferd Blood Stopper (R) (ABS) is a hemostatic product comprising a standardized mixture of Thymus vulgaris, Gly-cyrrhiza glabra, Vitis vinifera, Alpinia officinarum, and Urtica dioica. It is used to control bleeding after extracorporeal injuries, traumatic cuts, dental operations, and surgical intervention. ABS was reported to exhibit antibacterial and germicidal activities. Object…	English		Freya	1		0	1
First search, screened Jan 2021	1	1		1		1	Wojnicz D., Kucharska A.Z., Sokół-Łętowska A., Kicia M., Tichaczek-Goska D.	Medicinal plants extracts affect virulence factors expression and biofilm formation by the uropathogenic Escherichia coli	2012	Urological Research	40	6		683	697	10.1007/s00240-012-0499-6	https://www.scopus.com/inward/record.uri?eid=2-s2.0-84874113624&doi=10.1007%2fs00240-012-0499-6&partnerID=40&md5=73f9a493acee939895aca7034a2b5f50	Medicinal plants are an important source for the therapeutic remedies of various diseases including urinary tract infections. This prompted us to perform research in this area. We decided to focus on medicinal plants species used in urinary tract infections prevention. The aim of our study was to determine the influence of Betula pendula, Equisetum arvense, Herniaria glabra, Galium odoratum, Urti…	English		Freya	1		0	1
First search, screened Jan 2021	1			1		1	Erdoǧrul Ö.T.	Antibacterial activities of some plant extracts used in folk medicine	2002	Pharmaceutical Biology	40	4		269	273	10.1076/phbi.40.4.269.8474	https://www.scopus.com/inward/record.uri?eid=2-s2.0-0036405444&doi=10.1076%2fphbi.40.4.269.8474&partnerID=40&md5=8b0a8f724be4ffe881503693563fda57	The antibacterial activities of ethyl acetate, methanol, chloroform, and acetone extracts of four plant species were studied. The dried extracts of the whole plant of Artemisia absinthium (Compositae/Asteraceae) and Urtica dioica (Urticaceae), flowering plants of Fumaria officinalis (Papaveraceae/Fumariaceae) and the leaves of Rosmarinus officinalis (Labiatae/Lamiaceae) were tested in vitro again…	English		Freya	1		0	1
First search, screened Jan 2021				1		1	Gok, V; Obuz, E; Sahim, ME; Serteser, A	THE EFFECTS OF SOME NATURAL ANTIOXIDANTS ON THE COLOR, CHEMICAL AND MICROBIOLOGICAL PROPERTIES OF SUCUK (TURKISH DRY-FERMENTED SAUSAGE) DURING RIPENING AND STORAGE PERIODS	2011	J. Food Process Preserv.	35	5		677	690	10.1111/j.1745-4549.2011.00517.x		The effects of rosemary powder, rosemary extract and a-tocopherol, and their combinations, on color, chemical and microbiological quality of Turkish sucuk during ripening and storage periods were investigated. The combination of 500 ppm rosemary extract and 500 ppm tocopherol had the highest antioxidant activity while the control group had the lowest antioxidant activity. The 500 ppm rosemary ext…	English		Freya	0	not.nettle	0	1
First search, screened Jan 2021				1		1	Ali-Shtayeh, MS; Yaniv, Z; Mahajna, J	Ethnobotanical survey in the Palestinian area: a classification of the healing potential of medicinal plants	2000	J. Ethnopharmacol.	73	1-2		221	232	10.1016/S0378-8741(00)00316-0		An ethnobotanical survey was carried out in the West Bank to evaluate the relative efficacy of the plants used to treat skin diseases and prostate cancer. A total number of 102 informants, 30 years and older and either native born or had been living in the West Bank for more than 30 years, were interviewed using a previously prepared questionnaire. Of about 165 plant species mentioned by the info…	English		Freya	0	ethnobotanical.survey	0	1
First search, screened Jan 2021	1					1	Feliziani E., Landi L., Romanazzi G.	Use of resistance inducers to control storage decay of sweet cherry	2014	Acta Horticulturae	1053			227	236	10.17660/actahortic.2014.1053.25	https://www.scopus.com/inward/record.uri?eid=2-s2.0-84908619486&doi=10.17660%2factahortic.2014.1053.25&partnerID=40&md5=49940481b3ed6634dfee95ed8cfe77e5	Postharvest decay can cause severe losses of sweet cherry in storage, and the use of synthetic fungicides is not allowed after harvest on this crop. Therefore, the effectiveness of alternative means for the control of postharvest decay of sweet cherry was tested in vitro and in vivo. When amended to potato dextrose agar, oligosaccharides, benzothiadiazole, chitosan, calcium plus organic acids (CO…	English		Freya	0	food.preservation	0	1
First search, screened Jan 2021	1					1	Rodolfo V.L., Janet R.C., Rafaela T.A., Beatriz H.S.S., Reyna C.R., Jorge S.C.	Evaluation of hematopoietic and antibacterial activities of urtica urens L.	2020	Pharmacologyonline	2			380	394		https://www.scopus.com/inward/record.uri?eid=2-s2.0-85092333184&partnerID=40&md5=f14a3314f29817b7bfeb1b4632c4db66	The plant was collected in Amecameca, Mexico. The dry leaves were crushed and consecutively soaked in hexane, dichloromethane, methanol, and water. For the hematopoietic activity assays, the femur and spleen of female CD1 mice 8-12 weeks of age were isolated to prepare cell suspensions of 4.5 x 105 cells/mL, which were cultured in RPMI-1640 medium-10% calf serum. The extracts were added to final …	English		Freya	1		0	1
First search, screened Jan 2021				1		1	Adel, M; Pourgholam, R; Zorriehzahra, J; Ghiasi, M	Hemato - Immunological and biochemical parameters, skin antibacterial activity, and survival in rainbow trout (Oncorhynchus mykiss) following the diet supplemented with Mentha piperita against Yersinia ruckeri	2016	Fish Shellfish Immunol.	55			267	273	10.1016/j.fsi.2016.05.040		This study was aimed to assess the potential effects of Mentha piperita on the hemato immunological and biochemical parameters, skin antibacterial activity and protection against Yersinia ruckeri infection in rainbow trout Oncorhynchus mykiss. Fish were divided into 4 groups before being fed diets supplemented with 0, 1, 2 and 3% of Mentha piperita (MP) plant extract for 8 weeks. Dose-dependent i…	English		Freya	0	not.nettle	0	1
First search, screened Jan 2021	1					1	Yongabi K.A., Dukku U.H., Agho M.O., Chindo I.Y.	Studies on the antifungal properties of Urtica dioica; Urticaceae (Stinging Nettle)	2000	Journal of Phytomedicine and Therapeutics	5	1		39	43		https://www.scopus.com/inward/record.uri?eid=2-s2.0-0034426758&partnerID=40&md5=0d8acb4606472836be96f9c43aff8941	A study was conducted to investigate the antifungal properties of Urtica dioica (the red Stinging Nettle), in vitro and in vivo. A cold methanol extract of whole plant (stems, leaves and roots) showed marked inhibitory properties against Trichophyton rubrum, Trichophyton mentagrophytes, Microsporum canis and Aspergillus fumigatus with Trichophyton rubrum exhibiting appreciable inhibition with gro…	English		Freya	1		0	1
First search, screened Jan 2021	1	1				1	De Bolle M.F.C., Goderis I.J., Terras F.R.G., Cammue B.P.A., Broekaert W.F.	A technique for detecting antifungal activity of proteins separated by polyacrylamide gel electrophoresis	1991	ELECTROPHORESIS	12	6		442	444	10.1002/elps.1150120612	https://www.scopus.com/inward/record.uri?eid=2-s2.0-0025731915&doi=10.1002%2felps.1150120612&partnerID=40&md5=7917edb7dbc18376469dd70b50a0b7c7	A technique was developed for the detection of antifungal activity of proteins after discontinuous polyacrylamide gel electrophoresis under native conditions. The antifungal activity is detected as growth inhibition zones in a homogeneous fungal lawn, grown in an agar layer spread on top of the polyacrylamide gel. The position of proteins with antifungal activity can be determined on a diffusion …	English		Freya	0	purified.lectin	0	1
First search, screened Jan 2021	1	1		1		1	Mekinić I.G., Skroza D., Ljubenkov I., Katalinić V., Šimat V.	Antioxidant and antimicrobial potential of phenolic metabolites from traditionally used Mediterranean herbs and spices	2019	Foods	8	11	579			10.3390/foods8110579	https://www.scopus.com/inward/record.uri?eid=2-s2.0-85075061940&doi=10.3390%2ffoods8110579&partnerID=40&md5=136af19cd983f2d21a32c6a1bb82aacd	The phenolic extracts of fifteen Mediterranean medicinal plants, as well as their antioxidant and antimicrobial activities were investigated to grade their potential as additives in the food industry. Phenolic profiles of plant extracts were determined spectrophotometrically (total phenolics and phenolic subgroups) while individual compounds were identified using chromatographic assays. The biolo…	English		Freya	1		0	1
First search, screened Jan 2021	1					1	Gyulkhandanyan G.V., Ghazaryan R.K., Paronyan M.H., Ulikhanyan G.I., Gyulkhandanyan A.G., Sahakyan L.A.	Antimicrobial activity of new porphyrins of synthetic and natural origin	2012	Progress in Biomedical Optics and Imaging - Proceedings of SPIE	8211		821107			10.1117/12.908634	https://www.scopus.com/inward/record.uri?eid=2-s2.0-84859337768&doi=10.1117%2f12.908634&partnerID=40&md5=a33ae9f7735940ad938c09fde7c175a9	Antimicrobial photodynamic inactivation has been successfully used against Gram (+) microorganisms, but most of the photosensitizers (PSs) on Gram (-) bacteria acts weakly. PSs are the natural or synthetic origin dyes, mainly porphyrins. We have synthesized more than 100 new cationic porphyrins and metalloporphyrins with different functional groups (hydroxyethyl, butyl, allyl, methallyl) and meta…	English		Freya	1		0	1
First search, screened Jan 2021	1	1		1		1	Alirezalu K., Hesari J., Nemati Z., Munekata P.E.S., Barba F.J., Lorenzo J.M.	Combined effect of natural antioxidants and antimicrobial compounds during refrigerated storage of nitrite-free frankfurter-type sausage	2019	Food Research International	120			839	850	10.1016/j.foodres.2018.11.048	https://www.scopus.com/inward/record.uri?eid=2-s2.0-85057466482&doi=10.1016%2fj.foodres.2018.11.048&partnerID=40&md5=fec1508e1a2d7df197c01f6bf45b69f9	The effects of nisin (200 and 400 ppm), ε-polylysine (0.1 and 0.2%) and chitosan (0.5 and 1%) in combination with a Mixed Extract (green tea, stinging nettle and olive leaves extracts) on the physicochemical, microbiological characteristics, fatty acid composition and sensory attributes of the nitrite-free frankfurter-type sausages were assessed during 45 days of storage. The results revealed no …	English		Freya	0	food.preservation	0	1
First search, screened Jan 2021	1			1		1	Khan A.M., Qureshi R.A., Gillani S.A., Ullah F.	Antimicrobial activity of selected medicinal plants of Margalla hills, Islamabad, Pakistan	2011	Journal of Medicinal Plant Research	5	18		4665	4670		https://www.scopus.com/inward/record.uri?eid=2-s2.0-81555217900&partnerID=40&md5=4b7a3db61a05b1f19c7b1fc43f1fb266	The present studies focus on the antimicrobial activities of the crude methanolic extracts of different plant parts of thirteen selected medicinal plants namely: Woodfordia fruiticosa, Adhatoda vasica, Chenopodium ambrosoides, Viburnum cotinifolium, Euphorbia hirta, Vitex negundo, Peganum harmala, Broussonetia papyrifera, Taraxacum officinale, Urtica dioica, Verbascum thapsus, Caryopteris grata a…	English		Freya	1		0	1
First search, screened Jan 2021	1			1		1	Ceyhan N., Keskin D., Uǧur A.	Antimicrobial activities of different extracts of eight plant species from four different family against some pathogenic microoorganisms	2012	Journal of Food, Agriculture and Environment	10	1		193	197		https://www.scopus.com/inward/record.uri?eid=2-s2.0-84856930430&partnerID=40&md5=0afdc783935e73ca622d508d37660de9	In this paper, the antimicrobial activities of aqueous, ethanolic, ethyl acetate and hexane extract of eight plant species were studied. The extracts of Rosmarinus officinalis (L.) (leaves), Melissa officinalis (L.) (leaves), Urtica dioica (L.) (seed), Laurus nobilis (L.) (leaves), Lavandula officinalis (L.) (leaves), Lavandula stoechas (L.) (leaves), Teucrium chamaedrys (L.) (leaves), Equisetum …	English		Freya	1		0	1
First search, screened Jan 2021	1					1	Marzano R., Dinelli N., Ales V., Bertozzi M.A.	Effectiveness on urinary symptoms and erectile function of Prostamev Plus® vs only extract Serenoa repens	2015	Archivio italiano di urologia, andrologia : organo ufficiale [di] Società italiana di ecografia urologica e nefrologica / Associazione ricerche in urologia	87	1		25	27	10.4081/aiua.2015.1.25	https://www.scopus.com/inward/record.uri?eid=2-s2.0-84937512372&doi=10.4081%2faiua.2015.1.25&partnerID=40&md5=965682e03daf96c1703fb275a403a139	Prostatic inflammation is widespread in the male population. Two groups of 50 patients each with symptoms of prostatic inflammation and ecocolorDoppler indicative of prostatitis were identified. Both groups were further subdivided into two subgroups (respectively A1, A2, B1, and B2). Group A1 underwent therapy with oral levofloxacin 500 mg daily for 10 days plus co-treatment with oral Serenoa rep…	English		Freya	0	not.antimicrobial	0	1
First search, screened Jan 2021			1			1	Ranjbar R., Shamami K.S.	Evaluation of antimicrobial activity of Eucalyptus essential oil and Urtica alcoholic extract on Salmonella enteritidis and Shigella dysenteriae in vitro conditions	2015	Bull. Environ. Pharmacol. Life Sci.	4			56	59			Nowadays, medicinal plants have many applications in people’s lives. They can be used in the pharmaceutical compounds, cosmetic, sanitary and nutritional industries. Antiviral, antibacterial and antifungal activity of the plants has a long history. In this study we examined the antimicrobial activity of Eucalyptus essential oil and Urtica alcoholic extract on Salmonella enteritidis and Shigella d…	English		Freya	1		0	1
First search, screened Jan 2021	1	1		1		1	Masadeh M.M., Alkofahi A.S., Alzoubi K.H., Tumah H.N., Bani-Hani K.	Anti-Helicobactor pylori activity of some Jordanian medicinal plants	2014	Pharmaceutical Biology	52	5		566	569	10.3109/13880209.2013.853811	https://www.scopus.com/inward/record.uri?eid=2-s2.0-84898478235&doi=10.3109%2f13880209.2013.853811&partnerID=40&md5=be24a87f0f1856f28faec603941b5190	Context: Natural flora are considered a major source of new agents for the treatment of Helicobactor pylori. The plants used in this study were selected based on previous traditional use. Objective: In this study, we evaluated the effect of extracts of 16 medicinal plants grown in Jordan against clinical isolates of H. pylori. Materials and methods: Tested plant extracts included Aloysia triphyll…	English		Freya	1		0	1
First search, screened Jan 2021	1			1		1	Ozyigit I.I., Dogan I., Yalcin I.E., Severoglu Z.	Evaluation of aluminum stress induced antibacterial and antifungal activities in Roman nettle	2019	Fresenius Environmental Bulletin	28	02:00:00		1093	1099		https://www.scopus.com/inward/record.uri?eid=2-s2.0-85076294086&partnerID=40&md5=a65a842ef5dae580e94f181df8559dab	In this current work, Roman nettle (Urtica pilulifera L.), a traditional medicinal plant that is very common and widespread species throughout Asia, Europe, and Northern Africa, was used as a model plant to investigate changes in antimicrobial activity following the application of aluminum stress. U. pilulifera seedlings were grown in growth-room conditions and 0, 100, and 200 μM AlCl3 were appli…	English		Freya	1		0	1
First search, screened Jan 2021	1					1	Hadizadeh I., Peivastegan B., Hamzehzarghani H.	Antifungal activity of essential oils from some medicinal plants of Iran against Alternaria alternate	2009	American Journal of Applied Sciences	6	5		857	861	10.3844/ajas.2009.857.861	https://www.scopus.com/inward/record.uri?eid=2-s2.0-77955636412&doi=10.3844%2fajas.2009.857.861&partnerID=40&md5=f7bd47abc96efb17cf0d7865628389ed	Increasing public concern over the level of pesticide residues in food especially fresh produce has built up adequate pressure for scientists to look for less hazardous and environmentally safer compounds for controlling post harvest diseases. Essential oils as registered food grade materials have the potential to be applied as alternative anti-fungal treatments for fresh fruits and vegetables. A…	English		Freya	0	plant.pathogen	0	1
First search, screened Jan 2021				1		1	Wang, WJ; Cheng, W; Luo, M; Yan, QY; Yu, HM; Li, Q; Cao, DD; Huang, SF; Xu, AL; Mariuzza, RA; Chen, YX; Zhou, CZ	Activity Augmentation of Amphioxus Peptidoglycan Recognition Protein BbtPGRP3 via Fusion with a Chitin Binding Domain	2015	PLoS One	10	10	e0140953			10.1371/journal.pone.0140953		Peptidoglycan recognition proteins (PGRPs), which have been identified in most animals, are pattern recognition molecules that involve antimicrobial defense. Resulting from extraordinary expansion of innate immune genes, the amphioxus encodes many PGRPs of diverse functions. For instance, three isoforms of PGRP encoded by Branchiostoma belcheri tsingtauense, termed BbtPGRP1 similar to 3, are fuse…	English		Freya	0	not.nettle	0	1
First search, screened Jan 2021	1					1	Szűcs Z., Naesens L., Stevaert A., Ostorházi E., Batta G., Herczegh P., Borbás A.	Reprogramming of the antibacterial drug vancomycin results in potent antiviral agents devoid of antibacterial activity	2020	Pharmaceuticals	13	7	139	1	15	10.3390/ph13070139	https://www.scopus.com/inward/record.uri?eid=2-s2.0-85087148530&doi=10.3390%2fph13070139&partnerID=40&md5=a2743c34a2d88e9c535d7515e3424bd9	Influenza A and B viruses are a global threat to human health and increasing resistance to the existing antiviral drugs necessitates new concepts to expand the therapeutic options. Glycopeptide derivatives have emerged as a promising new class of antiviral agents. To avoid potential antibiotic resistance, these antiviral glycopeptides are preferably devoid of antibiotic activity. We prepared six …	English		Freya	0	not.nettle	0	1
First search, screened Jan 2021	1			1		1	Şen M.Y.S.	Activity of commercial still waters from volatile oils production against wood decay fungi	2010	Maderas: Ciencia y Tecnologia	12	2		127	133	10.4067/S0718-221X2010000200007	https://www.scopus.com/inward/record.uri?eid=2-s2.0-77956524665&doi=10.4067%2fS0718-221X2010000200007&partnerID=40&md5=a87e6aa59ba8e7d9e566650830675042	The antifungal properties of some commercial plant waters obtained as side products in producing distilled oils were investigated. Paper disc samples were impregnated with various plant waters and exposed to wood decay fungi for 3 months in Petri dishes. Ten types of plant water (Laurus nobilis, Calluna vulgaris, Lavandula stoechas, Thymus vulgaris, Myrtus communis, Eucalyptus globulus, Mentha pu…	English		Freya	0	saprophytic.fungi	0	1
First search, screened Jan 2021	1					1	Kan Y., Orhan I., Koca U., Özçelik B., Aslan S., Kartal M., Küsmenoglu Ş.	Fatty acid profile and antimicrobial effect of the seed oils of Urtica dioica and U. pilulifera	2009	Turkish Journal of Pharmaceutical Sciences	6	1		21	30		https://www.scopus.com/inward/record.uri?eid=2-s2.0-68049106062&partnerID=40&md5=c27476e070c238793ab57ff18f28fc46	In present study, our goal was to investigate the fatty acid composition of the seed oils obtained from Urtica dioica and U. pilulifera cultivated in Turkey by capillary gas chromatography-mass spectrometry (GC-MS). Linoleic acid was found to be the main fatty acid (44.29 % for U. dioica and 62.99 % for U. pilulifera), followed by oleic acid (34.93 % for U. dioica and 21.91 % for U. pilulifera). …	English		Freya	1		0	1
First search, screened Jan 2021	1			1		1	Ketema A., Worku A.	Antibacterial Finishing of Cotton Fabric Using Stinging Nettle (Urtica dioica L.) Plant Leaf Extract	2020	Journal of Chemistry	2020		4049273			10.1155/2020/4049273	https://www.scopus.com/inward/record.uri?eid=2-s2.0-85085295462&doi=10.1155%2f2020%2f4049273&partnerID=40&md5=9055f548d4c7600407b1799f929cbc03	Natural organic fibers such as cotton, linen, and wool are readily attacked by microorganisms. Microbial growth on a textile fabric causes loss of strength and elongation, discoloration, and changes in appearance. The antibacterial finishing agents extracted from nettle plant leaf have been used to impart finish to the cotton fabric by using the Pad-Dry-Cure application method. The antibacterial …	English		Freya	1		0	1
First search, screened Jan 2021	1					1	Moradi P., Amini K.	Extraction and identification of urtica dioica L extract and its antibacterial and antifungal properties	2017	Journal of Mazandaran University of Medical Sciences	27	151		74	85		https://www.scopus.com/inward/record.uri?eid=2-s2.0-85026899114&partnerID=40&md5=ca97732ed4f30c4226e370e64a313479	Background and purpose: Medicinal plants have gained much interest in today’s world because they have fewer adverse effects compared to chemical drugs. Urtica dioica L could be used in treatment of some chronic diseases. This study aimed at investigating its treatment properties in vitro. Materials and methods: Different parts of the plant were collected and the extract was prepared using macerat…	Persian		Freya	1		0	1
First search, screened Jan 2021				1		1	Shad, AA; Bakht, J; Shah, HU; Hayat, Y	Antioxidant activity and nutritional assessment of under-utilized medicinal plants	2016	Pak. J. Pharm. Sci.	29	6		2039	2045			The present study investigates the nutritive and anti-nutritive composition of six species (Allium porrum, Amaranthus spinosis, Apium graveolens, Caralluma edulis, Chenopodium album, Urtica dioica). The studied species contained considerable amount of crude protein (4.53-11.41%), crude fat (1.25-3.74%), vitamin C (7.85-28.09mg 100(-1) g) and beta-Carotene (18.29-169.33mg 1004g). The mineral profi…	English		Freya	0	not.antimicrobial	0	1
First search, screened Jan 2021	1					1	Halavska L., Batrak O.	The properties of weft knitted fabric medical and preventive treatment action using eco-raw materials	2016	IOP Conference Series: Materials Science and Engineering	141	1	12013			10.1088/1757-899X/141/1/012013	https://www.scopus.com/inward/record.uri?eid=2-s2.0-84989924287&doi=10.1088%2f1757-899X%2f141%2f1%2f012013&partnerID=40&md5=f1db9328dfa8ebbdde57c668b3a1c0ad	A new trend in the world is the clothing production using the new types of ecological raw materials application - milk, pineapple, coconut, hemp, banana, eucalyptus, clams, corn, bamboo, soya, nettle yarn. This makes it possible to create textile materials of new generation with unique antibacterial and antiseptic properties. Such materials have a positive preventive and sometimes therapeutic eff…	English		Freya	0	not.antimicrobial	0	1
First search, screened Jan 2021				1		1	Prchalova, J; Kovarik, F; Rajchl, A	Evaluation of the quality of herbal teas by DART/TOF-MS	2017	J. Mass Spectrom.	52	2		116	126	10.1002/jms.3905		The paper focuses on the optimization, settings and validation of direct analysis in real time coupled with time-of-flight detector when used for the evaluation of the quality of selected herbal teas (fennel, chamomile, nettle, linden, peppermint, thyme, lemon balm, marigold, sage, rose hip and St. John's wort). The ionization mode, the optimal ionization temperature and the type of solvent for s…	English		Freya	0	not.antimicrobial	0	1
First search, screened Jan 2021	1			1		1	Vierheilig H.	Resistance of Urtica dioica to mycorrhizal colonization: A possible involvement of Urtica dioica agglutinin	1996	Plant and Soil	183	1		131	136	10.1007/BF02185572	https://www.scopus.com/inward/record.uri?eid=2-s2.0-0029999527&doi=10.1007%2fBF02185572&partnerID=40&md5=a07c7b72450915370312b1f20662db70	Roots of stinging nettle (Urtica dioica L.) were sampled at different sites around Basel (Switzerland) and examined under the microscope. They were completely devoid of mycorrhizal structures. Similarly, stinging nettle plants grown in the greenhouse in the presence of the arbuscular mycorrhizal fungus Glomus mosseae did not show any signs of mycorrhiza formation. Spread of G. mosseae through the…	English		Freya	0	soil.fungi	0	1
First search, screened Jan 2021				1		1	Strenchok, L; Dimitrakopoulos, PG; Kizos, T; Pitta, TM	Local knowledge of selected wild plant species collected in Agiassos, on Lesvos, Greece	2018	Norsk. Geogr. Tidsskr.-Nor. J. Geogr.	72	5		273	286	10.1080/00291951.2018.1497699		The article reports a study of the collection of 20 plant species for agricultural, medicinal, cosmetic, nutritional, technological, and veterinary uses, which are traditionally harvested on Mount Olympus on Lesvos, Greece. The aims of the study were: (1) to summarize the uses of the selected species; (2) to describe the profiles of collectors and their collection practices; and (3) to describe t…	English		Freya	0	ethnobotanical.survey	0	1
First search, screened Jan 2021	1					1	Alp E., Aksu M.I.	Effects of water extract of Urtica dioica L. and modified atmosphere packaging on the shelf life of ground beef	2010	Meat Science	86	2		468	473	10.1016/j.meatsci.2010.05.036	https://www.scopus.com/inward/record.uri?eid=2-s2.0-77955095465&doi=10.1016%2fj.meatsci.2010.05.036&partnerID=40&md5=037b6e4f125daffeff6fbb7065fc3e6c	Effects of lyophilized Urtica dioica L. water extract (LUWE) and modified atmosphere packaging (MAP) on the quality and shelf life of ground beef were investigated. Ground beef was stored as aerobic control, MAP (80%O2+20% CO2), MAP+250ppm LUWE and MAP and 500ppm LUWE at 2±0.5°C for 14days. MAP and LUWE had significant effects on mesophilic, psychrotrophic and lactic acid bacteria and Pseudomonas…	English		Freya	0	food.preservation	0	1
First search, screened Jan 2021	1					1	Kowalczyk-Pecka D., Puchalski A.	Potential interaction between the Cepaea nemoralis wild snail and Citrobacter spp. bacteria	2008	Medycyna Weterynaryjna	64	6		786	790		https://www.scopus.com/inward/record.uri?eid=2-s2.0-47149086231&partnerID=40&md5=96374df843830ff798ffd8c9d387db91	The aim of this study was to determine the effect of various dietary supplements on the level of selected unsaturated fatty acids, with potential antibacterial properties, in the hepatopancreas of Cepaea nemoralis snails, and to perform a preliminary phenotypic characterization of Citrobacter braakii strains occurring in the intestinal tract of these snails, which are environmental reservoirs for…	English		Freya	1		0	1
First search, screened Jan 2021	1			1		1	Seiman D.D., Batalu A., Seiman C.D., Ciopec M., Maria Udrea A., Motoc M., Negrea A., Avram S.	Pharmacological effects of natural compounds extracted from urtica dioica evaluated by in silico and experimental methods	2018	Revista de Chimie	69	9		2377	2381	10.37358/rc.18.9.6537	https://www.scopus.com/inward/record.uri?eid=2-s2.0-85054326910&doi=10.37358%2frc.18.9.6537&partnerID=40&md5=4a11d93601161848c76fac29382a083b	Urtica dioica is a perennial plant of the family of Urticaceae, originating in Eurasia. Nettle lives in temperate regions, prefers shady places, moist soil and rich in nutrients. Worldwide nettle is considered weed. Nettle was used in the past for its medicinal properties on the body and to cure diseases such as arthritis, rheumatism, urinary tract infections, kidney stones, gingivitis, hair loss…	English		Freya	0	not.antimicrobial	0	1
First search, screened Jan 2021				1		1	Sarikurkcu, C; Targan, S; Ozer, MS; Tepe, B	Fatty acid composition, enzyme inhibitory, and antioxidant activities of the ethanol extracts of selected wild edible plants consumed as vegetables in the Aegean region of Turkey	2017	Int. J. Food Prop.	20	3		560	572	10.1080/10942912.2016.1168837		The aim of this study was to evaluate the fatty acid composition, enzyme inhibitory, and antioxidant activities of the ethanol extracts of selected wild edible plants consumed as vegetable in the Aegean region of Turkey. In general, Mentha piperita L., Rumex patientia L., and R. acetosella L. exhibited quite strong antioxidant activities in the majority of test systems, whereas Urtica dioica L. a…	English		Freya	0	not.antimicrobial	0	1
First search, screened Jan 2021	1					1	Valdovska A., Krasnova I., Galina D., Seglina D.	Antibacterial activity of some plants of traditional herbal medicine in vitro against Escherichia coli originated from liquid pig manure	2017	ACM International Conference Proceeding Series				56	61	10.1145/3051166.3051178	https://www.scopus.com/inward/record.uri?eid=2-s2.0-85018182428&doi=10.1145%2f3051166.3051178&partnerID=40&md5=eabbc51b8546c2ed9bd91f1cfe67c0ed	The present study was designed to evaluate antimicrobial resistance of Escherichia coli {E.coli) isolated from liquid pig manure and to determine in vitro the antibacterial activity of nine traditional Latvian medical plants against various profiles of isolated antibiotic resistant E.coli. The commensal E.coli and extended-spectrum Beta-lactamase (ESBL)-producing E.coli isolates were tested to 12…	English		Freya	1		0	0		No full text access and could not contact author
First search, screened Jan 2021	1					1	Ataei Nukabadi F., Hojjatoleslamy M., Abbasi H.	Optimization of fortified sponge cake by nettle leaves and milk thistle seed powder using mixture design approach	2020	Food Science and Nutrition						10.1002/fsn3.2041	https://www.scopus.com/inward/record.uri?eid=2-s2.0-85097056021&doi=10.1002%2ffsn3.2041&partnerID=40&md5=d8675941bb72fd007ed98dc1cf586fae	Powdered nettle leaf and milk thistle (MT) seed were added to the cake batter with certain percentages selected by the Design-Expert v. 10 software (0–25, 25–0, 18.75–6.25, 6.25–18.75, and 12.5–12.5). Addition of nettle and MT seeds to the cake reduced the moisture content, volume, and springiness and increased hardness of the samples. 12.5% nettle-12.5% MT seed had the least hardness and the hig…	English		Freya	1		0	1
First search, screened Jan 2021			1			1	Salih N.A.	Antibacterial effect of nettle (Urtica dioica)	2014	Al-Qadisiyah Journal of Veterinary Medicine Sciences	13	1		1	6			The antibacterial activity of aqueous and 95% ethanol extracts of nettle leaf were tested against some Gram-negative and Gram-positive bacteria isolated from hospitalized patients by the agar well diffusion method. Staphylococcus aureus, Escherichia coli, Klebsiella spp., Bacillus Subtillus, Proteus spp. Salmonella spp. and Pseudomonas spp. were used. The results indicate that both extracts showe…			Freya	1		0	1
First search, screened Jan 2021	1			1		1	Kleczkowski M., Kasztelan R., Jakubczak A., Kluciński W., Sitarska E., Cetnarowicz A.	Garlic as a biostimulator and "antibiotic" in the raising of piglets [Czosnek - Biostymulator i "antybiotyk" w odchowie prosia̧t]	2004	Medycyna Weterynaryjna	60	4		384	387		https://www.scopus.com/inward/record.uri?eid=2-s2.0-2142822216&partnerID=40&md5=20d29bdb5ea30f58ebbcbb959c0c2d5e	The aim of the research was to the check the efficacy of a garlic preparation in the early period of piglet raising. A group of WBP breed piglets aged 2-6 weeks and divided into 2 sub-groups was used as the basis for the research. The experimental group of 2- to 6-week old piglets was fed with a stabilized preparation of garlic (Alliofil). The research aimed to define the influence of garlic on b…	Polish		Freya	0	not.nettle	0	1
First search, screened Jan 2021	1					1	Shah T., Khan F., Bule M., Niaz K.	White Dead-Nettle (Lamium album)	2018	Nonvitamin and Nonmineral Nutritional Supplements				455	459	10.1016/B978-0-12-812491-8.00060-6	https://www.scopus.com/inward/record.uri?eid=2-s2.0-85081323158&doi=10.1016%2fB978-0-12-812491-8.00060-6&partnerID=40&md5=b7f375284cea337d678a81f526bf3646	Lamium album belongs to a flowering family of plants known as Lamiaceae, which inhabits Europe and Asia. L. album also known as white dead-nettle expresses a wide range of therapeutic interventions, which are assigned to various biologically active substances, such as iridoids, phenolic acids, flavonoids, isoscutellarein derivatives, terpene, and essential oil phytoecdysteroids. Iridoids as a maj…	English		Freya	0	not.nettle	0	1
First search, screened Jan 2021	1					1	Aleksic Sabo V., Svircev E., Mimica-Dukic N., Orcic D., Narancic J., Knezevic P.	Anti-Acinetobacter baumannii activity of Rumex crispus L. And Rumex sanguineus L. extracts	2020	Asian Pacific Journal of Tropical Biomedicine	10	4		172	182	10.4103/2221-1691.280294	https://www.scopus.com/inward/record.uri?eid=2-s2.0-85082814124&doi=10.4103%2f2221-1691.280294&partnerID=40&md5=416be0d9a4991135a3d0ec79d4f3eae3	Objective: To examine the effect of Rumex crispus (R. crispus) and Rumex sanguineus (R. sanguineus) plant extracts against isolates of Acinetobacter baumannii (A. baumannii) from wounds, including multidrug-resistant strains. Methods: Six prepared Rumex extracts were subjected to liquid chromatography-tandem mass spectrometry. Antimicrobial activity of extracts and pure compounds (catechin, querc…	English		Freya	0	not.nettle	0	1
First search, screened Jan 2021	1					1	Maobe M.A.G., Gitu L., Gatebe E., Rotich H., Karanja P.N., Votha D.M., Nderitu I.W., Kungu W.	Antifungal activity of eight selected medicinal herbs used for the treatment of diabetes, malaria and pneumonia in Kisii Region, Southwest Kenya	2013	World Journal of Medical Sciences	8	1		74	78	10.5829/idosi.wjms.2013.8.1.6662	https://www.scopus.com/inward/record.uri?eid=2-s2.0-84875301891&doi=10.5829%2fidosi.wjms.2013.8.1.6662&partnerID=40&md5=b77085be6a1cee43d4bf15056c909174	A diploid fungus, Candida albicans, is a form of yeast that is a casual agent of opportunistic oral and genital infections in humans and is traditionally treated using herbs. Amongst the indigenous herbs used for the purpose in Kisii region, southwest Kenya are: Carissa spinarum, Urtica dioica, Warburgia ugandensis, Senna didymobotrya, Physalis Peruviana, Bidens pilosa, Leonotis nepetifolia and T…	English		Freya	1		0	1
First search, screened Jan 2021	1			1		1	Denzler K.L., Waters R., Jacobs B.L., Rochon Y., Langland J.O.	Regulation of inflammatory gene expression in PBMCs by immunostimulatory botanicals	2010	PLoS ONE	5	9	e12561	1	15	10.1371/journal.pone.0012561	https://www.scopus.com/inward/record.uri?eid=2-s2.0-77958548066&doi=10.1371%2fjournal.pone.0012561&partnerID=40&md5=94808b1a0264ebb3992e5b6f0c1589fa	Many hundreds of botanicals are used in complementary and alternative medicine for therapeutic use as antimicrobials and immune stimulators. While there exists many centuries of anecdotal evidence and few clinical studies on the activity and efficacy of these botanicals, limited scientific evidence exists on the ability of these botanicals to modulate the immune and inflammatory responses. Using …	English		Freya	0	not.antimicrobial	0	1
First search, screened Jan 2021	1					1	Harshaw D., Nahar L., Vadla B., Saif-E-Naser G.M., Sarker S.D.	Bioactivity of Rumex obtusifolius (Polygonaceae)	2010	Archives of Biological Sciences	62	2		387	392	10.2298/ABS1002387H	https://www.scopus.com/inward/record.uri?eid=2-s2.0-77955160245&doi=10.2298%2fABS1002387H&partnerID=40&md5=939d9053e41cf436cd0135e19d8d70fb	Rumex obtusifolius L. (Polygonaceae), commonly known as 'broad-leaf dock', is one of the most common Irish wayside weeds, and it also occurs in silage fields, on river banks, in ditches and on waste grounds. The ethnobotanical uses of this species include its use as an antidote to nettle, depurative, astringent, laxative, and tonic, and in the treatment of sores, blisters, burns, cancer and tumor…	English		Freya	0	not.nettle	0	1
First search, screened Jan 2021				1		1	Zhao, KJ; Chye, ML	Methyl jasmonate induces expression of a novel Brassica juncea chitinase with two chitin-binding domains	1999	Plant Mol.Biol.	40	6		1009	1018	10.1023/A:1006266407368		We have cloned a 1.3 kb Brassica juncea cDNA encoding BjCHI1, a novel acidic chitinase with two chitin-binding domains that shows 62% identity to Nicotiana tabacum Chia1 chitinase. BjCHI1 is structurally unlike Chia1 that has one chitin-binding domain, but resembles Chia5 chitinase UDA1, the precursor of Urtica dioica agglutinin; however there is only 36.9% identity between them. We propose that …	English		Freya	0	purified.lectin	0	1			1
First search, screened Jan 2021	1			1		1	Arık B., Yavas A., Avinc O.	Antibacterial and wrinkle resistance improvement of nettle biofiber using chitosan and BTCA	2017	Fibres and Textiles in Eastern Europe	25	3		106	111	10.5604/01.3001.0010.1698	https://www.scopus.com/inward/record.uri?eid=2-s2.0-85046409292&doi=10.5604%2f01.3001.0010.1698&partnerID=40&md5=0ff87ac060d10b7f9c1f961e9a4013e7	In this study, the possible improvement of the antibacterial and wrinkle resistance performance of 100% nettle fabrics was investigated. To realise this aim, antibacterial and wrinkle resistance finishing processes were applied. 1,2,3,4-butanetetracarboxylic acid (BTCA) and sodium hypophosphite (SHP) were used to impart the wrinkle resistance property. Moreover chitosan was incorporated in the fi…	English		Freya	1		0	1
First search, screened Jan 2021	1				1	1	Van Der Weijden G.A., Timmer C.J., Timmerman M.F., Reijerse E., Mantel M.S., Van Der Velden U.	The effect of herbal extracts in an experimental mouthrinse on established plaque and gingivitis	1998	Journal of Clinical Periodontology	25	5		399	403	10.1111/j.1600-051x.1998.tb02462.x	https://www.scopus.com/inward/record.uri?eid=2-s2.0-0032060294&doi=10.1111%2fj.1600-051x.1998.tb02462.x&partnerID=40&md5=25b935bb699047e8607030b9590f02c9	The purpose of the present study was to establish in vitro the inhibiting effect of a herbal extract mixture on a selected number of micro-organisms and to test in vivo the effect of a mouthwash containing 6.3 mg/ml herbal extract mixture on plaque and gingivitis as compared to a minus active control mouthrinse. The herbal extract was a mixture of: Juniperus communis (juniper), Urtica dioca (nett…	English		Freya	1		0	1
First search, screened Jan 2021				1		1	Matlok, N; Stepien, AE; Gorzelany, J; Wojnarowska-Nowak, R; Balawejder, M	Effects of Organic and Mineral Fertilization on Yield and Selected Quality Parameters for Dried Herbs of Two Varieties of Oregano (Origanum vulgareL.)	2020	Appl. Sci.-Basel	10	16	5503			10.3390/app10165503		The purpose of the conducted study was to determine the effect of the applied organic and mineral fertilizer on the yield and the selected quality parameters of the obtained dried mass ofOriganum vulgareL. A pot experiment was carried out involving two varieties of oregano (Aureum and Hot & Spicy), which were fertilized using organic and mineral fertilizer. The produced raw material underwent a d…	English		Freya	0	not.antimicrobial	0	1
First search, screened Jan 2021				1		1	Zangeneh, MM; Mohammadi, G; Salmani, S; Tehrani, PR; Rashidi, K; Zangeneh, A	A Comparative Evaluation of Nephroprotective Property of Urtica dioica L. Aqueous Extract and Glibenclamide in Diabetic Mice	2020	Res. J. Pharmacogn.	7	1		31	40	10.22127/rjp.2018.121067.1372		Background and objectives: Diabetes is the most common metabolic disorder with severe effects on quality of life. Decreasing serum glucose levels and normalization of kidney parameters is of great clinical importance for treating diabetes. Urtica dioica L. has been used in as anti-inflammatory, antioxidant, anti-fungal, and antibacterial agent. To our knowledge, there are little evidences about t…	English		Freya	0	not.antimicrobial	0	1
First search, screened Jan 2021	1			1		1	Yiǧit D., Yiǧit N., Özgen U.	An investigation on the anticandidal activity of some traditional medicinal plants in Turkey	2009	Mycoses	52	2		135	140	10.1111/j.1439-0507.2008.01552.x	https://www.scopus.com/inward/record.uri?eid=2-s2.0-59149098978&doi=10.1111%2fj.1439-0507.2008.01552.x&partnerID=40&md5=d55a3afe909cb57b2c4bd3104abf87a3	Methanol and chloroform extracts obtained from eight plant species belonging to six families, which were selected depending on their use in Turkish folk medicine, including Mentha longifolia L. (Labiatae), Mentha piperita L. Hudson (Labiatae), Prongos ferulaceae (Umbelliferae), Galium verum L. (Rubiaceae), Salvia limbata C. A Meyer (Labiatae), Artemisia austriaca Jacq. (Artemiceae), Plantago lanc…	English		Freya	1		0	1
First search, screened Jan 2021	1	1	1	1		1	Modarresi-Chahardehi A., Ibrahim D., Sulaiman S.F., Mousavi L.	Screening antimicrobial activity of various extracts of Urtica Dioica	2012	Revista de Biologia Tropical	60	4		1567	1576	10.15517/rbt.v60i4.2074	https://www.scopus.com/inward/record.uri?eid=2-s2.0-84870286765&doi=10.15517%2frbt.v60i4.2074&partnerID=40&md5=360db8f02be574b108a6f2b8a904ab23	Urtica dioica or stinging nettle is traditionally used as an herbal medicine in Western Asia. The current study represents the investigation of antimicrobial activity of U. dioica from nine crude extracts that were prepared using different organic solvents, obtained from two extraction methods: the Soxhlet extractor (Method I), which included the use of four solvents with ethyl acetate and hexane…	English		Freya	1		0	1
First search, screened Jan 2021				1		1	Akgunlu, S; Sekeroglu, N; Koca-Caliskan, U; Ozkutlu, F; Ozcelik, B; Kulak, M; Gezici, S	Research on selected wild edible vegetables: Mineral content and antimicrobial potentials	2016	Ann. Phytomedicine	5	2		50	57	10.21276/ap.2016.5.2.6		The present study was designed to examine the antimicrobial activity and to determine mineral contents of commonly consumed wild vegetables, which utilized mostly in southern parts of Turkey. Ten plantsbelonging to the different taxa (Arum dioscoridis Sm., Chenopodium album L., Malva sylvestris L., Mentha longifolia (L) Huds., Nasturtium officinale W.T. Aiton, Papaver rhoeas L., Polygonum avicula…	English		Freya	1		0	1
First search, screened Jan 2021	1					1	Alzweiri M., Sarhan A.A., Mansi K., Hudaib M., Aburjai T.	Ethnopharmacological survey of medicinal herbs in Jordan, the Northern Badia region	2011	Journal of Ethnopharmacology	137	1		27	35	10.1016/j.jep.2011.02.007	https://www.scopus.com/inward/record.uri?eid=2-s2.0-80052024748&doi=10.1016%2fj.jep.2011.02.007&partnerID=40&md5=d2a1dcecd4888e0cc9b58a7e0e1c9d88	Aim of the study: This study sought to gather information from aboriginal Bedouins in North Badia region of Jordan about used medicinal herbs besides their folk uses. Materials and methods: The data were collected from 40 practitioners who utilized medicinal plants and who were regarded as professional. Subsequently, the uses were compared with the reported ones in the literature. The informant c…	English		Freya	0	ethnobotanical.survey	0	1
First search, screened Jan 2021	1			1		1	Akkoç N., Akçlik M., Haznedaroǧlu I.C., Göker H., Turgut M., Aksu S., Kirazli Ş., Firat H.C.	In vitro anti-bacterial activities of Ankaferd medicinal plant extract	2009	Turkiye Klinikleri Journal of Medical Sciences	29	2		410	415		https://www.scopus.com/inward/record.uri?eid=2-s2.0-69949126052&partnerID=40&md5=46e0753a9b4beccb827944ce09b3ee2d	Objective: The medicinal value of plants lies in some chemical substrates that produce a definitive physiological action on the human body. Ankaferd comprises a standardized mixture of the plants Thymus vulgaris, Glycyrrhiza glabra, Vitis vinifera, Alpinia officinarum and Urtica dioica. The aim of this study was to assess the in vitro antimicrobial activities of Ankaferd medicinal plant extract. …	English		Freya	1		0	1
First search, screened Jan 2021			1			1	Özkan A., Yumrutaş O., Saygideǧer S.D., Kulak M.	Evaluation of antioxidant activities and phenolic contents of some edible and medicinal plants from Turkey's flora	2011	Advances in Environmental Biology	5	2 SPEC. ISSUE		231	236		https://www.scopus.com/inward/record.uri?eid=2-s2.0-79960419699&partnerID=40&md5=dc1ec3a2ce91de39b6832b8fe30e7335	This study was designed to examine the in vitro antioxidant activities of methanol extracts of Tymbra spicata, Gundelia tournefortii, Urtica dioica L., Malva sylvestris and Mentha pulegium and to determine their total contents of phenolics and flavonoids. The extracts were screened for their possible antioxidant potentials by DPPH free anion radical and ABTS free cation radical scavenging, power …	English		Freya	0	not.antimicrobial	0	1
First search, screened Jan 2021	1	1		1		1	Ota A., Višnjevec A.M., Vidrih R., Prgomet Ž., Nečemer M., Hribar J., Cimerman N.G., Možina S.S., Bučar-Miklavčič M., Ulrih N.P.	Nutritional, antioxidative, and antimicrobial analysis of the Mediterranean hackberry (Celtis australis L.)	2017	Food Science and Nutrition	5	1		160	170	10.1002/fsn3.375	https://www.scopus.com/inward/record.uri?eid=2-s2.0-85008516877&doi=10.1002%2ffsn3.375&partnerID=40&md5=73f3f04b760270ea21b3f628d1def2b4	Celtis australis is a deciduous tree commonly known as Mediterranean hackberry or the European nettle tree. The fruit of hackberry are seldom used for nutritional purposes. The nutritional and physicochemical properties of ripe hackberry fruit from Istria (Marasi village near Vrsar, Croatia) were determined, including water, total fiber, protein, vitamin, mineral, and phenolic contents. This anal…	English		Freya	0	not.nettle	0	1
First search, screened Jan 2021	1	1		1		1	Fung K.-L., Zhao K.-J., He Z.-M., Chye M.-L.	Tobacco-expressed Brassica juncea chitinase BjCHI1 shows antifungal activity in vitro	2002	Plant Molecular Biology	50	2		283	294	10.1023/A:1016067200148	https://www.scopus.com/inward/record.uri?eid=2-s2.0-0036717162&doi=10.1023%2fA%3a1016067200148&partnerID=40&md5=dc4fdd9674255a9ae59f0c1c174b3cb8	We have previously isolated a Brassica juncea cDNA encoding BjCHI1, a novel chitinase with two chitin-binding domains, and have shown that its mRNA is induced by wounding and methyl jasmonate treatment (K.-J. Zhao and M.-L. Chye, Plant Mol. Biol. 40 (1999) 1009-1018). By the presence of two chitin-binding domains, BjCHI1 resembles the precursor of UDA (Urtica dioica agglutinin) but, unlike UDA, B…	English		Freya	0	purified.lectin	0	1			1
First search, screened Jan 2021			1			1	Shale T.L., Stirk W.A., Van Staden J.	Screening of medicinal plants used in Lesotho for anti-bacterial and anti-inflammatory activity	1999	Journal of Ethnopharmacology	67	3		347	354	10.1016/S0378-8741(99)00035-5	https://www.scopus.com/inward/record.uri?eid=2-s2.0-0032888045&doi=10.1016%2fS0378-8741%2899%2900035-5&partnerID=40&md5=6ea228298e25c7a286fdb3c5b0677729	Traditional healers and herbalists from Lesotho were interviewed about plants used in traditional remedies by the Sotho. Plant roots are most often used to make water extracts. Mainly high altitude plants are used, with lowland healers obtaining most of their plant material from the highlands, either by collecting them or buying them from highland gatherers. As a result of ethnobotanical data obt…	English		Freya	1		0	1
First search, screened Jan 2021	1	1		1		1	Sterniša M., Bucar F., Kunert O., Smole Možina S.	Targeting fish spoilers Pseudomonas and Shewanella with oregano and nettle extracts	2020	International Journal of Food Microbiology	328		108664			10.1016/j.ijfoodmicro.2020.108664	https://www.scopus.com/inward/record.uri?eid=2-s2.0-85085368176&doi=10.1016%2fj.ijfoodmicro.2020.108664&partnerID=40&md5=35fb51f58cc33d27cd1a61fe6bb1f1cc	To control Pseudomonas and Shewanella as important psychrotrophic spoilage bacteria in fish meat, we used ethanolic extracts of oregano (Origanum vulgare subsp. vulgare) and nettle (Urtica dioica), with phytochemical characterisation of the extracts and their bioactive compounds. Liquid chromatography coupled with photodiode array detection and electrospray ionisation–mass spectrometry was used f…	English		Freya	1		0	1
First search, screened Jan 2021	1			1		1	Pure A.E., Pure M.E.	Antioxidant and antibacterial activity of kombucha beverages prepared using banana peel, common nettles and black tea infusions	2016	Applied Food Biotechnology	3	2		125	130	10.22037/afb.v3i2.11138	https://www.scopus.com/inward/record.uri?eid=2-s2.0-85019149466&doi=10.22037%2fafb.v3i2.11138&partnerID=40&md5=60837048c4f592519c3fe774462a1949	Backgrounds and Objective: Kombucha is a several thousand years old traditional fermented beverage originated from East. While black tea infusion is the common substrate for preparing kombucha, other herbal infusions can be applied for this reason too. Common medicinal herbs or even waste herbal materials, like banana peel, could be suitable substrates for preparing kombucha analogues. In this st…	English		Freya	0	nettles.were.fermented	0	1
Second search, screened Jul 2021				1		1	Sihem, L; Hanine, D; Faiza, B	Antibacterial Activity of alpha-Fe2O3 and alpha-Fe2O3@Ag Nanoparticles Prepared by Urtica Leaf Extract	2020	NANOTECHNOLOGIES IN RUSSIA	15	2		198	203	10.1134/S1995078020020135		Metal oxide nanoparticles have gained great attention owing to their academic interest and modern technological applications. In particular, one of the extensive materials studied is Fe2O3, which found antimicrobial and biological applications. In this context, green preparation using Urtica leaf extract was used, and the properties of alpha-Fe2O3 and alpha-Fe2O3@Ag nanoparticles were discussed w…			Freya	0	green.synth.nano.film	0	1
Second search, screened Jul 2021	1					1	Alidoost F.A., Anvari M., Jaliseh S.A.	Antimicrobial Activity of Aqueous and Alcoholic Extracts of Chamomile, Fleawort, Aquatic Pennyroyal and Nettle Plants on Klebsiella pneumoniae and Comparing Their Effects with Common Antibiotics	2020	Iranian Journal of Medical Microbiology	14	4		361	373	10.30699/ijmm.14.4.361	https://www.scopus.com/inward/record.uri?eid=2-s2.0-85100007598&doi=10.30699%2fijmm.14.4.361&partnerID=40&md5=b60d751d05de433a22f970a936bd3043	Background: In recent years, the use of medicinal plants has increased due to their lower side effects and costs compared to chemical drugs and patients' adaptation to these drugs. This study was performed to investigate the antibacterial effect of aqueous and alcoholic extract of four native medicinal plants of Gilan province against the bacterium Klebsiella pneumoniae. Materials & Methods: In t…			Freya	1		0	1
Second search, screened Jul 2021	1	1		1		1	Alirezalu, K; Yaghoubi, M; Poorsharif, L; Aminnia, S; Kahve, HI; Pateiro, M; Lorenzo, JM; Munekata, PES	Antimicrobial Polyamide-Alginate Casing Incorporated with Nisin and epsilon-Polylysine Nanoparticles Combined with Plant Extract for Inactivation of Selected Bacteria in Nitrite-Free Frankfurter-Type Sausage	2021	FOODS	10	5	1003			10.3390/foods10051003		The effects of combining a polyamide-alginate casing incorporated with nisin (100 ppm and 200 ppm) and epsilon-polylysine (500 ppm and 1000 ppm) nanoparticles and a mixed plant extract as ingredient in sausage formulation (500 ppm; composed of olive leaves (OLE), green tea (GTE) and stinging nettle extracts (SNE) in equal rates) were studied to improve the shelf life and safety of frankfurter-typ…			Erin	0	food.preservation	0	1
Second search, screened Jul 2021				1		1	Langa-Lomba, N; Buzon-Duran, L; Martin-Ramos, P; Casanova-Gascon, J; Martin-Gil, J; Sanchez-Hernandez, E; Gonzalez-Garcia, V	Assessment of Conjugate Complexes of Chitosan and Urtica dioica or Equisetum arvense Extracts for the Control of Grapevine Trunk Pathogens	2021	AGRONOMY-BASEL	11	5	976			10.3390/agronomy11050976		In the work presented herein, we analyze the efficacy of three basic substances that comply with European Regulation (EC) No 1107/2009, namely chitosan, horsetail (Equisetum arvense L.) and nettle (Urtica dioica L.), for the control of grapevine trunk diseases (GTDs) in organic farming. The E. arvense and U. dioica aqueous extracts, prepared according to SANCO/12386/2013 and SANTE/11809/2016, hav…			Erin	0	plant.pathogen	0	1
Second search, screened Jul 2021	1					1	Gorshkova Y., Barbinta-Patrascu M.-E., Bokuchava G., Badea N., Ungureanu C., Lazea-Stoyanova A., Răileanu M., Bacalum M., Turchenko V., Zhigunov A., Juszyńska-Gała̧zka E.	Biological performances of plasmonic biohybrids based on phyto-silver/silver chloride nanoparticles	2021	Nanomaterials	11	7	1811			10.3390/nano11071811	https://www.scopus.com/inward/record.uri?eid=2-s2.0-85109472738&doi=10.3390%2fnano11071811&partnerID=40&md5=08e31f06f9853a077d8c25a48d890c69	Silver/silver chloride nanoparticles (Ag/AgClNPs), with a mean size of 48.2 ± 9.5 nm and a zeta potential value of −31.1 ± 1.9 mV, obtained by the Green Chemistry approach from a mixture of nettle and grape extracts, were used as “building blocks” for the “green” development of plas-monic biohybrids containing biomimetic membranes and chitosan. The mechanism of biohybrid formation was elucidated …			Freya	0	green.synth.nano.film	0	1
Second search, screened Jul 2021	1			1		1	Barbinta-Patrascu, ME; Nichita, C; Badea, N; Ungureanu, C; Bacalum, M; Zgura, I; Iosif, L; Antohe, S	BIOPHYSICAL ASPECTS OF BIO-NANOSILVER GENERATED FROM URTICA DIOICA LEAVES AND VITIS VINIFERA FRUITS' EXTRACTS	2021	ROMANIAN REPORTS IN PHYSICS	73	1	601					Green chemistry principles were used to phytosynthesis of three types of silver nanoparticles (AgNPs) from aqueous extracts of: nettle (Urtica dioica) leaves, black grapes (Vitis vinifera fruits), and their mixture. The combination of these extracts proved to be the most potent bioreductant for Ag+, as compared to each extract alone. UV-Vis absorption and FT-IR spectroscopy proved the formation o…			Erin	0	green.synth.nano.film	0	1
Second search, screened Jul 2021	1					1	Devi H.S., Boda M.A., Rubab S., Parveen S., Wani A.H., Shah M.A.	Biosynthesis and antifungal activities of CuO and Al2O3 nanoparticles	2021	Comprehensive Analytical Chemistry	94			533	546	10.1016/bs.coac.2020.12.005	https://www.scopus.com/inward/record.uri?eid=2-s2.0-85105058072&doi=10.1016%2fbs.coac.2020.12.005&partnerID=40&md5=82249a2ab8434c0bc15ef6cacf559356	Biosynthesis of nanoparticles has gained unambiguous attention with a view of reformulating the conventional synthesis methods of nanomaterials using the green approach. In this synthetic approach, plants and different parts of plants like roots, flowers, stem, latex, bubs, etc. are used as source of active component for the synthesis of desired metal or metal oxide nanoparticles (NPs). Biosynthe…			Freya	0	green.synth.nano.film	0	1
Second search, screened Jul 2021	1					1	Bigi F., Haghighi H., Siesler H.W., Licciardello F., Pulvirenti A.	Characterization of chitosan-hydroxypropyl methylcellulose blend films enriched with nettle or sage leaf extract for active food packaging applications	2021	Food Hydrocolloids	120		106979			10.1016/j.foodhyd.2021.106979	https://www.scopus.com/inward/record.uri?eid=2-s2.0-85108902265&doi=10.1016%2fj.foodhyd.2021.106979&partnerID=40&md5=1a64b5e5c6b995b9e546ebd86a7d2aa4	The incorporation of plant leaf extracts into biodegradable food packaging materials is a promising green approach to develop active films with antioxidant and antimicrobial activities. In this context, this study aimed to develop active films based on chitosan/hydroxypropyl methylcellulose blend (CS/HPMC) enriched with sage (SLE) and nettle (NLE) leaf extracts (7.5–15% w/w of biopolymer) to char…			Freya	0	green.synth.nano.film	0	1
Second search, screened Jul 2021				1		1	Alirezalu, K; Hesari, J; Yaghoubi, M; Khaneghah, AM; Alirezalu, A; Pateiro, M; Lorenzo, JM	Combined effects of epsilon-polylysine and epsilon-polylysine nanoparticles with plant extracts on the shelf life and quality characteristics of nitrite-free frankfurter-type sausages	2021	MEAT SCIENCE	172		108318			10.1016/j.meatsci.2020.108318		In this study, epsilon-polylysine (epsilon-PL) or epsilon-polylysine nanoparticle (epsilon-PLN) combined with plants extracts (including green tea, olive leaves and stinging nettle extracts) were used as nitrite replacers in frankfurter-type sausages. The sausage samples were wrapped in polyethylene bags (in vacuum conditions) and their physicochemical, microbiological and sensory properties were…			Erin	0	food.preservation	0	1
Second search, screened Jul 2021				1		1	Kalateh-Seifari, F; Yousefi, S; Ahari, H; Hosseini, SH	Corn Starch-Chitosan Nanocomposite Film Containing Nettle Essential Oil Nanoemulsions and Starch Nanocrystals: Optimization and Characterization	2021	POLYMERS	13	13	2113			10.3390/polym13132113		In the current study, nanocomposite films were produced based on corn starch:chitosan (CS:CH) biopolymers and the films were reinforced with nettle essential oil nanoemulsions (NEONEs) and starch nanocrystals (SNCs) to improve their physicochemical and mechanical properties. CS: CH at 70:30, 50:50, and 30:70 (w/w) ratios; SNCs at 2, 4, and 6% (w/w), and NEONEs at 0.5, 1, and 1.5% (w/w) were selec…			Erin	0	food.preservation	0	1
Second search, screened Jul 2021				1		1	Palka, SE; Otwinowska-Mindur, A; Migdal, L; Kmiecik, M; Wojtysiak, D	Effect of a Diet Supplemented with Nettle (Urtica dioica L.) or Fenugreek (Trigonella foenum-graecum L.) on the Post-Slaughter Traits and Meat Quality Parameters of Termond White Rabbits	2021	ANIMALS	11	6	1566			10.3390/ani11061566		Simple Summary Herbs can be a perfect supplement in the animal diet. In addition, they improve the functioning of the immune system, regulate the appetite and feed intake of animals, regulate the functioning of the digestive system, stimulate the metabolism of the body as well as quality parameters of meat. In the literature regarding herbal supplements to rabbit fodder, there is not much informa…			Erin	0	food.preservation	0	1
Second search, screened Jul 2021				1		1	Khajuria, AK; Manhas, RK; Kumar, H; Bisht, NS	Ethnobotanical study of traditionally used medicinal plants of Pauri district of Uttarakhand, India	2021	JOURNAL OF ETHNOPHARMACOLOGY	276		114204			10.1016/j.jep.2021.114204		Ethnopharmacological relevance: The indigenous knowledge of medicinal plants is important part of primary health care system in almost every society, especially the far-flung areas. These areas, one of the last storehouses of traditional knowledge are under the constant threat of losing this valuable information as it moves from one generation to another through word of mouth. Modernization, migr…			Erin	0	ethnobotanical.survey	0	1
Second search, screened Jul 2021	1					1	Sibeko L., Johns T.	Global survey of medicinal plants during lactation and postpartum recovery: Evolutionary perspectives and contemporary health implications	2021	Journal of Ethnopharmacology	270		113812			10.1016/j.jep.2021.113812	https://www.scopus.com/inward/record.uri?eid=2-s2.0-85099622320&doi=10.1016%2fj.jep.2021.113812&partnerID=40&md5=3c9a13ebbd9fcc2980661988194f879d	Ethnopharmacological relevance: Cross-cultural comparison of plants used during lactation and the postpartum period offers insight into a largely overlooked area of ethnopharmacological research. Potential roles of phytochemicals in emerging models of interaction among immunity, inflammation, microbiome and nervous system effects on perinatal development have relevance for the life-long health of…			Freya	0	ethnobotanical.survey	0	1
Second search, screened Jul 2021				1		1	Gulbagca, F; Aygun, A; Gulcan, M; Ozdemir, S; Gonca, S; Sen, F	Green synthesis of palladium nanoparticles: Preparation, characterization, and investigation of antioxidant, antimicrobial, anticancer, and DNA cleavage activities	2021	APPLIED ORGANOMETALLIC CHEMISTRY			e6272			10.1002/aoc.6272		Green synthesis is considered to be one of the most suitable method because it enhances the therapeutic effects of palladium nanoparticles (Pd NPs). In this study, various biological activities such as antimicrobial, anticancer, antioxidant, and DNA cleavage activities of Urtica-mediated green synthesizing Pd NPs were investigated. The synthesized Pd NPs were characterized by using UV-vis, XPS, F…			Erin	0	green.synth.nano.film	0	1
Second search, screened Jul 2021	1					1	Moslemifard M., Gorji N., Ghadimi R., Kamalinejad M., Shirafkan H., Mozaffarpur S.A.	Hospital diet for COVID-19, an acute respiratory infectious disease: An evidence-based Protocol of a Clinical Trial	2020	Caspian Journal of Internal Medicine	11			S466	S478	10.22088/cjim.11.0.466	https://www.scopus.com/inward/record.uri?eid=2-s2.0-85104281540&doi=10.22088%2fcjim.11.0.466&partnerID=40&md5=8850201ca7209e668195f5b267072c07	Background: COVID-19 caused a global pandemic problem. No confident management is introduced for it yet. This study aimed to propose a dietary protocol for hospitalized patients with the diagnosis of acute respiratory infectious disease caused by COVID-19 based on Persian Medicine. Methods: This study was conducted in three phases. In the first phase, any diseases that could be matched with the c…			Freya	0	virus	0	1
Second search, screened Jul 2021	1			1		1	Mahjoorian, A; Jafarian, S; Fazeli, F	Nettle (Utrica dioica) Essential Oil Incorporation in Edible Film from Caspian Whitefish (Rutilus frisii kutum) Scale: Physical, Antimicrobial, and Morphological Characterization	2021	JOURNAL OF AQUATIC FOOD PRODUCT TECHNOLOGY	30	2		151	161	10.1080/10498850.2020.1868641		Byproducts from the processing of fish are a good source of gelatin. Biodegradable films including Caspian whitefish scale gelatin (CWFSG) enriched with nettle essential oil (NEO) at different levels of 0, 0.5%, 1%, and 1.5% (v/w protein) were prepared. Concerning the mechanical properties, increased concentration of NEO resulted in increased values of elongation at break and decreased values of …			Erin	0	food.preservation	0	1
Second search, screened Jul 2021	1	1		1		1	Kalia, A; Kaur, M; Shami, A; Jawandha, SK; Alghuthaymi, MA; Thakur, A; Abd-Elsalam, KA	Nettle-Leaf Extract Derived ZnO/CuO Nanoparticle-Biopolymer-Based Antioxidant and Antimicrobial Nanocomposite Packaging Films and Their Impact on Extending the Post-Harvest Shelf Life of Guava Fruit	2021	BIOMOLECULES	11	2	224			10.3390/biom11020224		Green synthesized metal oxide nanoparticles (NPs) have prominent applications in antimicrobial packaging systems. Here we have attempted for the fabrication of chitosan-based nanocomposite film containing Urtica dioica leaf extract derived copper oxide (CuO) and zinc oxide (ZnO) NPs for shelf-life extension of the packaged guava fruits. Electron microscopy and spectroscopy analysis of the CuO and…			Erin	0	food.preservation	0	1
Second search, screened Jul 2021		1		1		1	Ataei Nukabadi F, Hojjatoleslamy M, Abbasi H.	Optimization of fortified sponge cake by nettle leaves and milk thistle seed powder using mixture design approach	2021	Food Sci Nutr.	9	2		757	771	10.1002/fsn3.2041		Powdered nettle leaf and milk thistle (MT) seed were added to the cake batter with certain percentages selected by the Design-Expert v. 10 software (0–25, 25–0, 18.75–6.25, 6.25–18.75, and 12.5–12.5). Addition of nettle and MT seeds to the cake reduced the moisture content, volume, and springiness and increased hardness of the samples. 12.5% nettle-12.5% MT seed had the least hardness and the hig…			Erin	0	food.preservation	0	1
Second search, screened Jul 2021	1			1		1	Mousavi Kalajahi S.E., Alizadeh A., Hamishehkar H., Almasi H., Asefi N.	Orange Juice Processing Waste as a Biopolymer Base for Biodegradable Film Formation Reinforced with Cellulose Nanofiber and Activated with Nettle Essential Oil	2021	Journal of Polymers and the Environment						10.1007/s10924-021-02195-2	https://www.scopus.com/inward/record.uri?eid=2-s2.0-85107020370&doi=10.1007%2fs10924-021-02195-2&partnerID=40&md5=6c2ff287f4aacbc0a8760bfab2eccbdb	Concerns about environmental problems have led to the development of biodegradable packaging. Food wastes as a byproduct could be a good source for biopolymers. This study aimed to describe the physical and antimicrobial features of nano biocomposite films based on orange waste powder (OWP) with different concentrations of nettle essential oil (NEO) (1.5 and 3%) as an antibacterial agent and cell…			Freya	0	green.synth.nano.film	0	1
Second search, screened Jul 2021	1	1		1		1	Bhandari, S; Khadayat, K; Poudel, S; Shrestha, S; Shrestha, R; Devkota, P; Khanal, S; Marasini, BP	Phytochemical analysis of medicinal plants of Nepal and their antibacterial and antibiofilm activities against uropathogenic Escherichia coli	2021	BMC COMPLEMENTARY MEDICINE AND THERAPIES	21	1	116			10.1186/s12906-021-03293-3		Background A biofilm is an extracellular polymeric substance (EPS) composed of polysaccharides, proteins, nucleic acids, and lipids that impede antibiotics and immune cells, thus providing a shielded environment for bacterial growth. Due to biofilm formation, some microbes can show up to 1000 fold increased resistance towards the antibiotics than the normal planktonic forms. The study was conduct…			Erin	1		0	1
Second search, screened Jul 2021	1					1	Rodríguez-Quezada M.P., Gamarra-Torres O.A., Pérez-Azahuanche F.R.	Phytochemical screening and antibacterial activity of the extracts of six medicinal plants used in amazon [Tamizaje fitoquímico y actividad antibacteriana de los extractos de seis plantas medicinales usa-das en amazonas]	2021	Medicina Naturista	15	1		32	37		https://www.scopus.com/inward/record.uri?eid=2-s2.0-85100794512&partnerID=40&md5=cbc03f0d3bb0b6f040e8c9d338e548c2	The objective of the study was to qualitatively identify the secondary metabolites and to evaluate the antibacterial activity of the aqueous and alcoholic extracts of Passiflora ligularis, Sambucus peruvianus, Desmodium molliculum, Urtica dioica, Malva silvestris and Lomatia ligularis on Escherichia coli and Pseudomona aureginosa, responsible for urinary and puerperal infections. The phytochemica…			Freya	1		0	1
Second search, screened Jul 2021	1					1	Sengun I.Y., Senturk S., Gul S., Kilic G.	Potential of essential oil combinations for surface and air disinfection	2021	Letters in Applied Microbiology	72	5		526	534	10.1111/lam.13445	https://www.scopus.com/inward/record.uri?eid=2-s2.0-85099080949&doi=10.1111%2flam.13445&partnerID=40&md5=a905210a0c397015f7b347327153a5c4	In this study, it was aimed to develop a novel disinfectant from various essential oils containing active components with antimicrobial activity. The mixture of oregano, cinnamon and clove oils (1 : 1 : 1) with 10% oil concentration (SOM) was used as potential disinfectant on various areas and showed the highest antimicrobial activity among oil combinations tested. SOM reduced the numbers of tota…			Freya	0	not.antimicrobial	0	1
Second search, screened Jul 2021	1			1		1	Mohammadian, M; Moghaddam, AD; Sharifan, A; Dabaghi, P; Hadi, S	Structural, physico-mechanical, and bio-functional properties of whey protein isolate-based edible films as affected by enriching with nettle (Urtica dioica L.) leaf extract	2021	JOURNAL OF FOOD MEASUREMENT AND CHARACTERIZATION						10.1007/s11694-021-00988-6		In this study, antioxidant and antibacterial edible films based on whey protein isolate (WPI) and nettle leaf extract (NLE) were developed. NLE at different concentrations (0, 10, 30, and 50%) was added to the WPI film-forming solution and the bioactive films were produced by the casting method. The results showed that the addition of NLE into the WPI films increased their thickness and elongatio…			Erin	0	green.synth.nano.film	0	1
Second search, screened Jul 2021	1	1				1	Nozari M, Gholizadeh M, Zahiri Oghani F, Tahvildari K.	Studies on novel chitosan/alginate and chitosan/bentonite flexible films incorporated with ZnO nano particles for accelerating dermal burn healing: In vivo and in vitro evaluation	2021	Int J Biol Macromol.	184			235	289	10.1016/j.ijbiomac.2021.06.066		This research work was performed to prepare chitosan-alginate-gelatin and chitosan-bentonite-gelatin films in different mass ratios incorporated with nano particles of Zinc Oxide, which were achieved through the method of green synthesis from Nettle leaf extract. The films were prepared and characterized based on their physicochemical properties, such as water absorption and porosity and surface …			Erin	0	green.synth.nano.film	0	1
Second search, screened Jul 2021	1			1		1	Ghiyasi, Y; Salahi, E; Esfahani, H	Synergy effect of Urtica dioica and ZnO NPs on microstructure, antibacterial activity and cytotoxicity of electrospun PCL scaffold for wound dressing application	2021	MATERIALS TODAY COMMUNICATIONS	26		102163			10.1016/j.mtcomm.2021.102163		This study focuses on the synergy effect of Urtica dioica as a natural medicinal plant and ZnO nanoparticles (NPs) as a common and active antibacterial metal oxide on the microstructure, composition, mechanical properties, hydrophobicity, antibacterial activity, and fibroblast cell cytotoxicity of biocompatible polycaprolactone (PCL) scaffolds. The nanostructured fibrous pristine and hybrid scaff…			Erin	0	green.synth.nano.film	0	1
Second search, screened Jul 2021				1		1	Quan, HX; Sun, N; Liu, SL; Li, MY; Wang, HL; Wang, Z	The analysis of flavonoids and triterpenes extracted from Urtica by LC-MS and the antimicrobial activity of the extracts	2021	JOURNAL OF FOOD PROCESSING AND PRESERVATION			e15706			10.1111/jfpp.15706		The purpose of this study was to explore the single factors including the time, solid-liquid ratio, choice of organic solvent, and ethanol concentration that influenced the extraction of flavonoids and triterpenoids from Urtica and firstly optimized the ultrasonic-assisted extract conditions using the response surface method. The ethanol extract of Urtica was further purified by polyamide column …			Erin	1		0	1
Second search, screened Jul 2021	1					1	Pournajafian A., Naseri A., Fata A., Rakhshandeh H., Afzal-Aghaee M.	The antifungal effects of hydroalcoholic extracts of nigella sativa and urtica dioica on fungal agents in comparison with amphotericin B	2021	Journal of Isfahan Medical School	39	618		198	205	10.22122/jims.v39i618.13860	https://www.scopus.com/inward/record.uri?eid=2-s2.0-85109079254&doi=10.22122%2fjims.v39i618.13860&partnerID=40&md5=5ecacb209414561c983ff418426caf15	Background: The emergence of resistant fungal species, as well as relatively high side effects of antifungal drugs, have prompted researchers to develop new methods forcing action against fungi. The aim of present study was to evaluate the antifungal effects of hydroalcoholic extracts of Nigella sativa and Urtica dioica on Candida species isolated from clinical specimens in comparison with amphot…			Freya	1		0	1	No full text access and could not contact author
Second search, screened Jul 2021	1	1				1	Choodari Gharehpapagh A, Farahpour MR, Jafarirad S.	The biological synthesis of gold/perlite nanocomposite using Urtica dioica extract and its chitosan-capped derivative for healing wounds infected with methicillin-resistant Staphylococcus aureus	2021	Int J Biol Macromol.	183			447	456	10.1016/j.ijbiomac.2021.04.150		The preparation of ointments from natural compounds is essential for accelerating infected wounds. This study investigated the effects of topical uses of gold nanoparticles (Au)/perlite (Au/Perl) nanocomposites (NCs) by the help of Urtica dioica extract and its chitosan-capped derivative (Chit) on methicillin-resistant Staphylococcus aureus (MRSA)-infected wound healing in a mouse model. Furtherm…			Erin	0	green.synth.nano.film	0	0
Second search, screened Jul 2021	1					1	Timakova R., Akulich A., Samuylenko T.	The role of biotechnology in ensuring the preservation of dry composite mixtures	2021	E3S Web of Conferences	254		10018			10.1051/e3sconf/202125410018	https://www.scopus.com/inward/record.uri?eid=2-s2.0-85106055523&doi=10.1051%2fe3sconf%2f202125410018&partnerID=40&md5=5f277a1fd24efc2632c131c5a7a856d2	Innovations in the agro-industrial sector are determined by the development of biotechnologies from the stage of growing raw materials to their processing and storage. In compliance with the phytosanitary requirements (including the use of radiation technologies) for grain, the issues of ensuring the preservation of dry composite mixtures are determined by the storage conditions and the use of bi…			Freya	0	food.preservation	0	0

## Sheet: Table S3
Reason for exclusion during abstract screening	Number of studies	Matches total excluded on previous sheet?
Ethnobotanical survey	22	YES
Food preservation study	22
Use of nettles for green solvent / green synthesis (nanoparticles, films etc).	20
Study of nettle-associated microbes	1
Study of nettle honey	2
Nettles were fermented	1
Did not address antimicrobial activity	43
Abstract not available	2
Nettles were not the study material	42
Activity tested only against bacteria or fungi that are not animal pathogens	20
Study of purified lectins	9
Review article	14
Activity tested only against viruses	5
Total	203

## Sheet: Dataset 2 Full text screening
From Scopus	From PubMed	From Kregiel	From WoS	From Cochrane	From initial references	Counter	Authors	Title	Year	Source title	Volume	Issue	Art. No.	Page start	Page end	DOI	Link	Abstract	Language of Original Document	Note	Random number for reader assignment	Full text reader	Outcome	Note	Extra references to read and screen		Original papers	References therein	Total papers
1						1	Maobe M.A.G., Gitu L., Gatebe E., Rotich H., Karanja P.N., Votha D.M., Nderitu I.W., Kungu W.	Antifungal activity of eight selected medicinal herbs used for the treatment of diabetes, malaria and pneumonia in Kisii Region, Southwest Kenya	2013	World Journal of Medical Sciences	8	1		74	78	10.5829/idosi.wjms.2013.8.1.6662	https://www.scopus.com/inward/record.uri?eid=2-s2.0-84875301891&doi=10.5829%2fidosi.wjms.2013.8.1.6662&partnerID=40&md5=b77085be6a1cee43d4bf15056c909174	A diploid fungus, Candida albicans, is a form of yeast that is a casual agent of opportunistic oral and genital infections in humans and is traditionally treated using herbs. Amongst the indigenous herbs used for the purpose in Kisii region, southwest Kenya are: Carissa spinarum, Urtica dioica, Warburgia ugandensis, Senna didymobotrya, Physalis Peruviana, Bidens pilosa, Leonotis nepetifolia and T…	English		0.0091725	Erin	Data extracted		0		105	8	113
1	1		1			1	Rafsanjany N., Lechtenberg M., Petereit F., Hensel A.	Antiadhesion as a functional concept for protection against uropathogenic Escherichia coli: In vitro studies with traditionally used plants with antiadhesive activity against uropathognic Escherichia coli	2013	Journal of Ethnopharmacology	145	2		591	597	10.1016/j.jep.2012.11.035	https://www.scopus.com/inward/record.uri?eid=2-s2.0-84872128012&doi=10.1016%2fj.jep.2012.11.035&partnerID=40&md5=e56fdaad92b41cb819760594fd5826b0	Ethnopharmacological relevance: Investigation of medicinal plant extracts traditionally used against uncomplicated urinary tract infections (UTI) and identification of antiadhesive effects under in vitro conditions against binding of uropathogenic Escherichia coli (UPEC) on bladder cell surface. Materials and methods: Literature search on traditionally used medicinal plants for UTI was performed …	English		0.0165841	Erin	Data extracted		0
1						1	Bulut Ç., Altiok E., Bayraktar O., Ülk̈ S.	Antioxidative and antimicrobial screening of 19 commercial essential oils in Turkey	2009	Acta Horticulturae	826			111	116	10.17660/ActaHortic.2009.826.14	https://www.scopus.com/inward/record.uri?eid=2-s2.0-70350050388&doi=10.17660%2fActaHortic.2009.826.14&partnerID=40&md5=6f60ed49b93c5570559cc6a0eb51ce3f	Plant oils have been used for wide variety purposes for many years in Turkey. These essential oils have usage in many areas such as perfumery, cosmetic, food flavoring and folkloric medicine. In the study, 19 commercial essential oils were studied by means of antibacterial and antioxidant capacity. Antibacterial test was performed against S. aureus, S. epidermidis, K. pneumoniae and E. coli using…	English		0.0271974	Erin	Data extracted		0
1			1			1	Yiǧit D., Yiǧit N., Özgen U.	An investigation on the anticandidal activity of some traditional medicinal plants in Turkey	2009	Mycoses	52	2		135	140	10.1111/j.1439-0507.2008.01552.x	https://www.scopus.com/inward/record.uri?eid=2-s2.0-59149098978&doi=10.1111%2fj.1439-0507.2008.01552.x&partnerID=40&md5=d55a3afe909cb57b2c4bd3104abf87a3	Methanol and chloroform extracts obtained from eight plant species belonging to six families, which were selected depending on their use in Turkish folk medicine, including Mentha longifolia L. (Labiatae), Mentha piperita L. Hudson (Labiatae), Prongos ferulaceae (Umbelliferae), Galium verum L. (Rubiaceae), Salvia limbata C. A Meyer (Labiatae), Artemisia austriaca Jacq. (Artemiceae), Plantago lanc…	English		0.0296647	Erin	Data extracted		0
1	1	1	1			1	Antolak H., Czyzowska A., Kregiel D.	Antibacterial and antiadhesive activities of extracts from edible plants against soft drink spoilage by Asaia spp.	2017	Journal of Food Protection	80	1		25	34	10.4315/0362-028X.JFP-16-134	https://www.scopus.com/inward/record.uri?eid=2-s2.0-85009062553&doi=10.4315%2f0362-028X.JFP-16-134&partnerID=40&md5=4b92e69b2bcd571979b5d02dec503874	This study was conducted to investigate the antibacterial and antiadhesive activities of ethanol extracts from five edible plant parts: cinnamon bark (Cinnamomum zeylanicum), licorice root (Glycyrrhiza radix), nettle leaves (Urtica dioica), green tea leaves (Camellia sinensis), and elderberry flowers (Sambucus nigra). The chemical constituents of the extracts were identified using high-performanc…	English		0.0397001	Erin	No MIC/ZOI data		0
1	1		1			1	Steenkamp V., Mathivha E., Gouws M.C., Van Rensburg C.E.J.	Studies on antibacterial, antioxidant and fibroblast growth stimulation of wound healing remedies from South Africa	2004	Journal of Ethnopharmacology	95	2-3		353	357	10.1016/j.jep.2004.08.020	https://www.scopus.com/inward/record.uri?eid=2-s2.0-7044220243&doi=10.1016%2fj.jep.2004.08.020&partnerID=40&md5=59c2c7b8765dea671a93996f5be4ba90	Aqueous and methanol extracts of Urtica urens, Capparis tomentosa, Dicoma anomala, Leonotis leonorus, Xysmalobium undulatum, Helichrysum foetidum, Pterocarpus angolensis, Terminalia sericea and Gunnera perpensa, plants documented as being used for topical wound healing in the literature, were tested for antibacterial activity against Staphylococcus aureus, Streptococcus pyogenes, Escherichia coli…	English		0.0666312	Erin	Data extracted		0
			1			1	Taghvaei, M; Fazilati, M; Nazem, H; Habibolahi, S; Bastani, F	Comparison of Different Extracts of Nettle in Quercetin and Evaluation of its Antimicrobial Activity	2020	Chem. Methodologies	4	5		572	583	10.22034/chemm.2020.107198		Nettle (Urtica dioica L.) is one of the most well-known medicinal plants. It has been mostly used for medical purposes. This study summarizes extensive results on the antimicrobial effect of Urtica dioica L. The aim of this study was to investigate several extraction methods of nettle extract for more access to flavonoid materials especially quercetin. For this purpose, three methods (soaking, so…	English		0.0720594	Erin	Data extracted		0
1	1	1	1			1	Mzid M., Khedir S.B., Salem M.B., Regaieg W., Rebai T.	Antioxidant and antimicrobial activities of ethanol and aqueous extracts from Urtica urens	2017	Pharmaceutical Biology	55	1		775	781	10.1080/13880209.2016.1275025	https://www.scopus.com/inward/record.uri?eid=2-s2.0-85021852704&doi=10.1080%2f13880209.2016.1275025&partnerID=40&md5=ea751609ff554df302cef8a959cdde9e	Context: Urtica urens L. (Urticaceae) is an important and commonly used plant for its medicinal and pharmacological properties. Objective: We analyzed the antioxidant and antimicrobial activities of the leaves of Urtica urens in ethanol (EtOH) and water (WA) solvents, employing standard analytical methods. Materials and methods: Polyphenol, flavonoid and tannin content of Urtica urens leaves were…	English		0.0885099	Erin	Data extracted		1
1		1	1			1	Ghaedi M., Naghiha R., Jannesar R., dehghanian N., Mirtamizdoust B., pezeshkpour V.	Antibacterial and antifungal activity of flower extracts of Urtica dioica, Chamaemelum nobile and Salvia officinalis: Effects of Zn[OH]2 nanoparticles and Hp-2-minh on their property	2015	Journal of Industrial and Engineering Chemistry	32			353	359	10.1016/j.jiec.2015.09.007	https://www.scopus.com/inward/record.uri?eid=2-s2.0-84948654735&doi=10.1016%2fj.jiec.2015.09.007&partnerID=40&md5=74dbde5b064544776a307f683b7cabb2	The aim of this study was assess the new safe drugs with high efficacy that prepared with available plant and nano particles. In the present study, the microbial activity of Zn[OH]2 nanoparticles and Hp-2-minh as sole or combination of extracts of Utica dioica Chamaemelum nobile and Salvia officinalis. The antimicrobial activity determined using agar disc diffusion method. The antibacterial and a…	English		0.0956879	Erin	Data extracted		0
1		1				1	Fisgin N.T., Tanriverdi Cayci Y., Coban A.Y., Ozatli D., Tanyel E., Durupinar B., Tulek N.	Antimicrobial activity of plant extract Ankaferd Blood Stopper®	2009	Fitoterapia	80	1		48	50	10.1016/j.fitote.2008.09.006	https://www.scopus.com/inward/record.uri?eid=2-s2.0-58149084066&doi=10.1016%2fj.fitote.2008.09.006&partnerID=40&md5=e5d97152c0530a0632291c256080ac73	The in vitro antimicrobial activity of Ankaferd Blood Stopper® (ABS) was assessed on 102 clinical isolates from both Gram negative and Gram positive bacteria and four standard strains, including MRSA ATCC 43300, MSSA ATCC 25923, P. aeruginosa ATCC 27853 and E. coli ATCC 35218. ABS was significantly active against all bacteria investigated. © 2008 Elsevier B.V. All rights reserved.	English		0.11075	Erin	Nettle not evaluated, or not evaluated independently		0
1			1			1	Tapwal A., Nisha, Garg S., Gautam N., Kumar R.	In Vitro antifungal potency of plant extracts against five phytopathogens	2011	Brazilian Archives of Biology and Technology	54	6		1093	1098	10.1590/S1516-89132011000600003	https://www.scopus.com/inward/record.uri?eid=2-s2.0-84859304765&doi=10.1590%2fS1516-89132011000600003&partnerID=40&md5=5c9996d5cef6e96335ba23358f76052b	The antifungal activity of aqueous extract of Cannabis sativa, Parthenium hysterophorus, Urtica dioeca, Polystichum squarrosum and Adiantum venustum was investigated against Alternaria solani, Alternaria zinniae, Curvularia lunata, Rhizoctonia solani and Fusarium oxysporum at different concentrations (5, 10, 15 and 20%). At 20%, maximum antifungal potential was observed with the extracts of C. sa…	English		0.163444	Erin	No MIC/ZOI data		1
1						1	Rafsanjany N., Lechtenberg M., Petereit F., Hensel A.	Traditional herbal drugs against uncomplicated urinary tract infections. In vitro investigations of their anti-adhesive effects against uropathogenic Escherichia coli [Traditionell angewandte Drogen bei unkomplizierten Entzündungen der ableitenden Harnwege verursacht durch uropathogene Ecoli.]	2013	Zeitschrift fur Phytotherapie	34	5		214	220	10.1055/s-0033-1349766	https://www.scopus.com/inward/record.uri?eid=2-s2.0-84886572709&doi=10.1055%2fs-0033-1349766&partnerID=40&md5=eadbfb1778f1ee8d3ef0ac833e8369de	Summary Traditional herbal drugs against uncomplicated urinary tract infections. In vitro investigations of their anti-adhesive effects against uropathogenic Escherichia coli Within a systematic project of medicinal plants, used traditionally against uncomplicated urinary tract infections (UTI), this study investigated anti-adhesive effects of plant extracts against uropathogenic E. coli (UPEC). …	German		0.2191	Erin	Duplicate publication	Same study as Rafsanjany 2013	N/A
1	1		1			1	Turker A.U., Usta C.	Biological screening of some Turkish medicinal plant extracts for antimicrobial and toxicity activities	2008	Natural Product Research	22	2		136	146	10.1080/14786410701591663	https://www.scopus.com/inward/record.uri?eid=2-s2.0-37349026908&doi=10.1080%2f14786410701591663&partnerID=40&md5=5e23e02ed96df05b4c23c77643066934	Screening of antibacterial activity and toxicity of 22 aqueous plant extracts from 17 Turkish plants was conducted. Antibacterial activity was performed with six bacteria including Escherichia coli, Pseudomonas aeruginosa, Klebsiella pneumoniae, Streptococcus pyogenes, Staphylococcus aureus and Staphylococcus epidermidis. Extracts of Tussilago farfara leaves, Helichyrsum plicatum flowers, Solanum…	English		0.222236	Both, trial paper	Data extracted		0
1			1			1	Hussain I., Khattak M.U.R., Ullah R., Muhammad Z., Khan N., Khan F.A., Ullah Z., Haider S.	Phytochemicals screening and antimicrobial activities of selected medicinal plants of Khyberpakhtunkhwa Pakistan	2011	African Journal of Pharmacy and Pharmacology	5	6		746	750	10.5897/AJPP11.175	https://www.scopus.com/inward/record.uri?eid=2-s2.0-79960268299&doi=10.5897%2fAJPP11.175&partnerID=40&md5=633d86bc84557563be5a1aa2ac4475f2	The study was carried out to assess the phytochemical and antimicrobial bioassay of five medicinal plants, Lepidium sativum, Nerium oleander, Ranunculus repens, Tecoma stans and Urtica dioca. These plants are traditionally used as medicine in the Northwest Pakistan, therefore it is necessary to identify and estimate their alkaloid, flavonoid, saponin, phenol and tannin contents. Phytochemical inv…	English		0.230416	Erin	Data extracted		0
1			1			1	Gharibzahedi S.M.T., Mohammadnabi S.	Characterizing the novel surfactant-stabilized nanoemulsions of stinging nettle essential oil: Thermal behaviour, storage stability, antimicrobial activity and bioaccessibility	2016	Journal of Molecular Liquids	224			1332	1340	10.1016/j.molliq.2016.10.120	https://www.scopus.com/inward/record.uri?eid=2-s2.0-84997334783&doi=10.1016%2fj.molliq.2016.10.120&partnerID=40&md5=3149d781df8b715c0376c48c45fa7396	Nanoemulsions stabilized with nonionic surfactants (Tween 40, 60, 80) at the different surfactant-to-oil ratios (SORs, 0.25–2.0) were performed and their thermal behaviour, droplet size, storage stability, antimicrobial (minimum inhibitory concentration; MIC) and biological (in vitro digestion extent and bioaccessibility rate) characteristics of stinging nettle essential oil were studied. Thermal…	English		0.236598	Erin	Data extracted		1
1	1					1	Gupta S.M., Kumar K., Dwivedi S.K., Bala M.	Bioactive potential of Indian stinging plants leaf extract against pathogenic fungi	2019	Journal of Complementary and Integrative Medicine	16	1	125			10.1515/jcim-2017-0125	https://www.scopus.com/inward/record.uri?eid=2-s2.0-85049260383&doi=10.1515%2fjcim-2017-0125&partnerID=40&md5=0b2cbc9dcf0e8f00616e7e9e862e02d4	We investigated the in vitro antioxidant and antifungal activity by agar disc diffusion assay of leaf extract of some stinging plants namely, Urtica dioica L., Tragia involucrate L., Carduus nutans L. and Mucuna pruriens (L.) DC., against pathogenic fungi causing infections/diseases. M. pruriens (Disc 4), T. involucrate (Disc 2), U. dioica (Disc 1) showed significant antifungal activity against a…	English		0.237968	Erin	Data extracted		0
1						1	Mustafa E.A., Al-Mashhadane F.A., Taqa G.A.	The activity of alcoholic extract of urtica urens against staphylococcus aureus and oral wound healing	2020	Journal of International Dental and Medical Research	13	3		957	963		https://www.scopus.com/inward/record.uri?eid=2-s2.0-85092074439&partnerID=40&md5=4ea1c4b7268550b31e49eab679e4cb93	This study was to evaluate the effect of the alcoholic extract of Urtica urens on wound healing and the antibacterial activity of this plant compared to fusidic acid ointment in experimental rabbit models. Male rabbits "6-7 months age" and "1.25-1.5" Kg body weight were included. The lower jaw of all rabbits were primed for surgery. Under general anesthesia, two full-thickness square longitudinal…	English		0.24778	Erin	No MIC/ZOI data		2
1	1		1			1	Jimoh F., Adedapo A., Aliero A., Afolayan A.	Polyphenolic and biological activities of leaves extracts of Argemone subfusiformis (Papaveraceae) and Urtica urens (Urticaceae)	2010	Revista de Biologia Tropical	58	4		1517	1531		https://www.scopus.com/inward/record.uri?eid=2-s2.0-78650701467&partnerID=40&md5=5dc506470f1c93e80de85dbe18e500c6	Nowadays there is a resurgence of interest in wild plants for their possible medicinal value in diets, since some epidemiological studies have demonstrated their effectiveness against important diseases. Generally, foods of plant origin contain many bioactive compounds, proteins, energy, vitamins and specific minerals; in addition, the popular wild plant species provide fibre, essential fatty aci…	English		0.248907	Erin	Data extracted		0
1			1			1	Akkoç N., Akçlik M., Haznedaroǧlu I.C., Göker H., Turgut M., Aksu S., Kirazli Ş., Firat H.C.	In vitro anti-bacterial activities of Ankaferd medicinal plant extract	2009	Turkiye Klinikleri Journal of Medical Sciences	29	2		410	415		https://www.scopus.com/inward/record.uri?eid=2-s2.0-69949126052&partnerID=40&md5=46e0753a9b4beccb827944ce09b3ee2d	Objective: The medicinal value of plants lies in some chemical substrates that produce a definitive physiological action on the human body. Ankaferd comprises a standardized mixture of the plants Thymus vulgaris, Glycyrrhiza glabra, Vitis vinifera, Alpinia officinarum and Urtica dioica. The aim of this study was to assess the in vitro antimicrobial activities of Ankaferd medicinal plant extract. …	English		0.249988	Erin	Nettle not evaluated, or not evaluated independently		0
		1				1	Mahmoudi R., Amini K., Fakhri O., Alem M.	Aroma profile and antimicrobial properties of alcoholic and aqueous extracts from root, leaf and stalk of nettle (Urtica dioica L.)	2014	J. Microbiol. Biotechnol. Food Sci.	4	3		220	224			Medicinal plant can be considered as a great source of new antimicrobial agents due to their enormous therapeutic potential and limited side effects. Nettle (Urtica dioica L.) is a widespread and common medicinal plant widely used in traditional medicine. The present study investigates the antimicrobial potency of alcoholic and aqueous extracts of Urtica dioica on some gram positive and negative …	English		0.267976	Erin	Data extracted		1
1						1	Aydin M., Ozaydin I., Ilce Z., Sahin I., Sencan I., Silan C., Yasar M., Aslaner A., Ertas E.	Effect of Urtica Dioica on bacterial translocation in mechanic icter model	2006	Saudi Medical Journal	27	5		748	749		https://www.scopus.com/inward/record.uri?eid=2-s2.0-33646575265&partnerID=40&md5=8cf7a162e8536c3cdd9f7d8bf28319ea	[No abstract available] Screened full text at https://www.smj.org.sa/index.php/smj/article/view/3668/1442	English		0.273828	Erin	No microbiology data, or not quantitative		0
			1			1	Akgunlu, S; Sekeroglu, N; Koca-Caliskan, U; Ozkutlu, F; Ozcelik, B; Kulak, M; Gezici, S	Research on selected wild edible vegetables: Mineral content and antimicrobial potentials	2016	Ann. Phytomedicine	5	2		50	57	10.21276/ap.2016.5.2.6		The present study was designed to examine the antimicrobial activity and to determine mineral contents of commonly consumed wild vegetables, which utilized mostly in southern parts of Turkey. Ten plantsbelonging to the different taxa (Arum dioscoridis Sm., Chenopodium album L., Malva sylvestris L., Mentha longifolia (L) Huds., Nasturtium officinale W.T. Aiton, Papaver rhoeas L., Polygonum avicula…	English		0.276507	Erin	Data extracted		0
1			1			1	Zeković Z., Cvetanović A., Švarc-Gajić J., Gorjanović S., Sužnjević D., Mašković P., Savić S., Radojković M., Đurović S.	Chemical and biological screening of stinging nettle leaves extracts obtained by modern extraction techniques	2017	Industrial Crops and Products	108			423	430	10.1016/j.indcrop.2017.06.055	https://www.scopus.com/inward/record.uri?eid=2-s2.0-85022096114&doi=10.1016%2fj.indcrop.2017.06.055&partnerID=40&md5=abd97e751d6e76dd3fe134af9902158b	Biologically active compounds were isolated from stinging nettle (Urtica dioica L.) leaves using non-conventional extraction techniques such as ultrasound-assisted (UAE), microwave-assisted (MAE) and subcritical water extraction (SCW). Based on the extraction efficiency of six various solvents determined preliminary, water was selected as appropriate solvent for further extraction. The highest to…	English		0.276565	Erin	Data extracted		1
1						1	Maobe M.A.G., Gitu L., Gatebe E., Rotich H., Karanja P.N., Votha D.M., Wambugu J., Muingai C.	Antimicrobial activities of eight selected medicinal herbs used for the treatment of diabetes, malaria and pneumonia in kisii region,southwest Kenya	2013	Global Journal of Pharmacology	7	1		25	33	10.5829/idosi.gjp.2013.7.1.65133	https://www.scopus.com/inward/record.uri?eid=2-s2.0-84876452865&doi=10.5829%2fidosi.gjp.2013.7.1.65133&partnerID=40&md5=e273c7f8a014a34fcdb927552c43f466	Plants are a source of phytomedicines. Amongst the traditional herbs used as phytomedicines in Kisii region, southwest Kenya are Carissa spinarum, Urtica dioica, Warburgia ugandensis, Senna didymobotrya, Physalis Peruviana, Bidens pilosa, Leonotis nepetifolia and Toddalia asiatica. A study was carried out on these herbal plants in the year 2011 to 2012. The objective was to determine the antimicr…	English		0.292871	Erin	Data extracted		0
1						1	Ataei Nukabadi F., Hojjatoleslamy M., Abbasi H.	Optimization of fortified sponge cake by nettle leaves and milk thistle seed powder using mixture design approach	2020	Food Science and Nutrition						10.1002/fsn3.2041	https://www.scopus.com/inward/record.uri?eid=2-s2.0-85097056021&doi=10.1002%2ffsn3.2041&partnerID=40&md5=d8675941bb72fd007ed98dc1cf586fae	Powdered nettle leaf and milk thistle (MT) seed were added to the cake batter with certain percentages selected by the Design-Expert v. 10 software (0–25, 25–0, 18.75–6.25, 6.25–18.75, and 12.5–12.5). Addition of nettle and MT seeds to the cake reduced the moisture content, volume, and springiness and increased hardness of the samples. 12.5% nettle-12.5% MT seed had the least hardness and the hig…	English		0.304452	Erin	Nettle not evaluated, or not evaluated independently		2
1	1		1			1	Husein A.I., Jondi W.J., Zatar N.A., Ali-Shtayeh M.S.	Synthesis and biological evaluation of novel mono acid esters derived from the constituents of Urtica pilulifera	2014	Iranian Journal of Pharmaceutical Research	13	4		1173	1181		https://www.scopus.com/inward/record.uri?eid=2-s2.0-84907297296&partnerID=40&md5=98caafd3e9d679226cc1e7dd522cf24a	New mono acid esters have been synthesized from the reaction of benzoic acid and mono-hydroxybenzoic acids with 2-phenoxyethanol separated from Urtica pilulifera, characterized, and screened for possible antioxidant, antifungal, antimicrobial and anticancer activities. These phenolic acid esters gave various degrees of free radical scavenging, but the values were lower than that of α-tocopherol. …	English		0.311971	Erin	Semi-synthetic derivatives of natural compounds used		0
1		1				1	Ghaima K.K., Hashim N.M., Ali S.A.	Antibacterial and antioxidant activities of ethyl acetate extract of nettle (Urtica dioica) and dandelion (Taraxacum officinale)	2013	Journal of Applied Pharmaceutical Science	3	5		96	99	10.7324/JAPS.2013.3518	https://www.scopus.com/inward/record.uri?eid=2-s2.0-84880622670&doi=10.7324%2fJAPS.2013.3518&partnerID=40&md5=8fc2f44e977fa7608aa63c62a7a9f4f0	The antibacterial and antioxidant activities of ethyl acetate extract of nettle (Urtica dioica) and dandelion (Taraxacum officinale) was studied, also phytochemical screening and determination of total phenolic content has been investigated. The results revealed that ethyl acetate extract of nettle was more effective on all bacterial isolates (Aeromonas hydrophila, Salmonella typhi, Staphylococcu…	English	DOI is as given by journal but does not resolve	0.312511	Erin	Data extracted		0
1				1		1	Van Der Weijden G.A., Timmer C.J., Timmerman M.F., Reijerse E., Mantel M.S., Van Der Velden U.	The effect of herbal extracts in an experimental mouthrinse on established plaque and gingivitis	1998	Journal of Clinical Periodontology	25	5		399	403	10.1111/j.1600-051x.1998.tb02462.x	https://www.scopus.com/inward/record.uri?eid=2-s2.0-0032060294&doi=10.1111%2fj.1600-051x.1998.tb02462.x&partnerID=40&md5=25b935bb699047e8607030b9590f02c9	The purpose of the present study was to establish in vitro the inhibiting effect of a herbal extract mixture on a selected number of micro-organisms and to test in vivo the effect of a mouthwash containing 6.3 mg/ml herbal extract mixture on plaque and gingivitis as compared to a minus active control mouthrinse. The herbal extract was a mixture of: Juniperus communis (juniper), Urtica dioca (nett…	English		0.315172	Erin	Nettle not evaluated, or not evaluated independently		0
1						1	Singh R., Hussain S., Verma R., Sharma P.	Anti-mycobacterial screening of five Indian medicinal plants and partial purification of active extracts of Cassia sophera and Urtica dioica	2013	Asian Pacific Journal of Tropical Medicine	6	5		366	371	10.1016/S1995-7645(13)60040-1	https://www.scopus.com/inward/record.uri?eid=2-s2.0-84876720803&doi=10.1016%2fS1995-7645%2813%2960040-1&partnerID=40&md5=d69ffb74099bd34c9421c19eda4b05e8	Objective: To find out the anti-mycobacterial potential of Cassia sophera (C. sophera), Urtica dioica (U. dioica), Momordica dioica, Tribulus terrestris and Coccinia indica plants against multi-drug resistant (MDR) strain of Mycobacterium tuberculosis (M. tuberculosis). Methods: Plant materials were extracted successively with solvents of increasing polarity. Solvent extracts were screened for an…	English		0.322552	Erin	Data extracted		0
1						1	Zeynali Aghdam S., Minaeian S., Sadeghpour Karimi M., Tabatabaee Bafroee A.S.	The antibacterial effects of the mixture of silver nanoparticles with the shallot and nettle alcoholic extracts	2019	Journal of Applied Biotechnology Reports	6	4		158	164	10.29252/JABR.06.04.05	https://www.scopus.com/inward/record.uri?eid=2-s2.0-85081009726&doi=10.29252%2fJABR.06.04.05&partnerID=40&md5=113e8d2ee9afbef8bdbe9aa34b60a6bf	Introduction: Today, one of the most important challenges of the therapeutic system is the resistance of bacteria against different antibiotics especially in intensive care units which lead to an increase in hospitalization time and the patients’ expenses. Acinetobacter baumannii is one of the most significant contaminating bacteria in intensive care units which has exhibited resistance against d…	English		0.324603	Erin	Data extracted		0
1	1	1	1			1	Gülçin I., Küfrevioǧlu Ö.I., Oktay M., Büyükokuroǧlu M.E.	Antioxidant, antimicrobial, antiulcer and analgesic activities of nettle (Urtica dioica L.)	2004	Journal of Ethnopharmacology	90	2020-03-02		205	215	10.1016/j.jep.2003.09.028	https://www.scopus.com/inward/record.uri?eid=2-s2.0-0842304876&doi=10.1016%2fj.jep.2003.09.028&partnerID=40&md5=5cc6736f4ac149837c9920cfaf4b8657	In this study, water extract of nettle (Urtica dioica L.) (WEN) was studied for antioxidant, antimicrobial, antiulcer and analgesic properties. The antioxidant properties of WEN were evaluated using different antioxidant tests, including reducing power, free radical scavenging, superoxide anion radical scavenging, hydrogen peroxide scavenging, and metal chelating activities. WEN had powerful anti…	English		0.338028	Erin	Data extracted		0
1						1	Gyulkhandanyan G.V., Ghazaryan R.K., Paronyan M.H., Ulikhanyan G.I., Gyulkhandanyan A.G., Sahakyan L.A.	Antimicrobial activity of new porphyrins of synthetic and natural origin	2012	Progress in Biomedical Optics and Imaging - Proceedings of SPIE	8211		821107			10.1117/12.908634	https://www.scopus.com/inward/record.uri?eid=2-s2.0-84859337768&doi=10.1117%2f12.908634&partnerID=40&md5=a33ae9f7735940ad938c09fde7c175a9	Antimicrobial photodynamic inactivation has been successfully used against Gram (+) microorganisms, but most of the photosensitizers (PSs) on Gram (-) bacteria acts weakly. PSs are the natural or synthetic origin dyes, mainly porphyrins. We have synthesized more than 100 new cationic porphyrins and metalloporphyrins with different functional groups (hydroxyethyl, butyl, allyl, methallyl) and meta…	English		0.356892	Erin	No MIC/ZOI data		0
1						1	Pillai M.K., Matamane R.P., Mekbib S.B.	Antimicrobial activities of extracts from Urtica urens	2020	Food Research	4	5		1487	1492	10.26656/fr.2017.4(5).088	https://www.scopus.com/inward/record.uri?eid=2-s2.0-85086375642&doi=10.26656%2ffr.2017.4%285%29.088&partnerID=40&md5=c8b9c34d5fc9e4c3d091250a3fee565e	The antibacterial and antifungal activities of various extracts from Urtica urens were evaluated against selected microorganisms using agar hole-plate diffusion method. A total of ten extracts namely U. urens hexane leaf extract (HLE), chloroform leaf extract (CLE), ethyl acetate leaf extract (ELE), methanolic leaf extract (MLE), hexane stem-bark extract (HSB), chloroform stem-bark extract (CSB),…	English		0.365102	Erin	Data extracted		1
1						1	Nazeri M., Ata-Bakhshian R., Taghizadeh M., Talaee R., Mahboubi M.	Antifungal activity of herbal extracts against Malassezia species	2015	Iranian Journal of Dermatology	18	71		10	15		https://www.scopus.com/inward/record.uri?eid=2-s2.0-84935917400&partnerID=40&md5=d8cc62f9649d5918d77c92526b4e053c	Background: Malassezia spp. is an opportunistic dimorphic Basidiomycetous fungi associated with a variety of diseases including dandruff, atopic eczema, pityriasis versicolor, seborrheic dermatitis and folliculitis. It also causes systemic infections in immune compromised patients. The aim of this study was to evaluate the antimicrobial activity of nettle leaves (Urtica dioica), colocynths fruits…	English		0.391025	Erin	Data extracted		0
1						1	Ferrazzano G.F., Roberto L., Catania M.R., Chiaviello A., De Natale A., Roscetto E., Pinto G., Pollio A., Ingenito A., Palumbo G.	Screening and scoring of antimicrobial and biological activities of italian vulnerary plants against major oral pathogenic bacteria	2013	Evidence-based Complementary and Alternative Medicine	2013		316280			10.1155/2013/316280	https://www.scopus.com/inward/record.uri?eid=2-s2.0-84888631364&doi=10.1155%2f2013%2f316280&partnerID=40&md5=f85fc1db0d6f5f84f89c88c1f3e721ca	This study aims to evaluate the activity of Italian vulnerary plants against the most important oral pathogenic bacteria. This estimate was accomplished through a fivefold process: (a) a review of ethnobotanical and microbiological data concerning the Italian vulnerary plants; (b) the development of a scoring system to rank the plants; (c) the comparative assessment of microbiological properties;…	English		0.396614	Erin	Data extracted		0
1		1	1			1	Zenão S., Aires A., Dias C., Saavedra M.J., Fernandes C.	Antibacterial potential of Urtica dioica and Lavandula angustifolia extracts against methicillin resistant Staphylococcus aureus isolated from diabetic foot ulcers	2017	Journal of Herbal Medicine	10			53	58	10.1016/j.hermed.2017.05.003	https://www.scopus.com/inward/record.uri?eid=2-s2.0-85019689336&doi=10.1016%2fj.hermed.2017.05.003&partnerID=40&md5=df99bd2020d16cba6739b00536ea09b5	Despite the antibacterial potential of plant extracts against several bacterial infections, until now, no major studies have been published about the effect of lavender and nettle leaves against methicillin-sensitive and methicillin-resistant strains of Staphylococcus aureus (MSSA and MRSA, respectively). Thus, the authors studied their antibacterial potential against MSSA and MRSA from diabetic …	English		0.419725	Erin	Data extracted		0
1			1			1	Bagheri R., Ariaii P., Motamedzadegan A.	Characterization, antioxidant and antibacterial activities of chitosan nanoparticles loaded with nettle essential oil	2020	Journal of Food Measurement and Characterization						10.1007/s11694-020-00738-0	https://www.scopus.com/inward/record.uri?eid=2-s2.0-85095821512&doi=10.1007%2fs11694-020-00738-0&partnerID=40&md5=3936896cd912d1f8dd60f46f3c02c4c8	In this work, essential oil was extracted from nettle leaves and encapsulated in chitosan nanoparticles by a two-stage of emulsion-ionic gelation method. An acceptable retention rate (59.5 to 68.2%) of nettle essential oil (NEO) loaded in chitosan nanoparticles was achieved. Also, Fourier transform infrared (FTIR) spectroscopy and X-ray diffraction (XRD) also confırmed successful introducing and …	English		0.423735	Erin	Data extracted		0
1						1	Ahmad M., Farah-Saeed, Mehjabeen, Sherwani S.K., Jahan N.	Evaluation of anti-microbial potential of some medicinal plants	2014	International Journal of Phytomedicine	6	1		115	121		https://www.scopus.com/inward/record.uri?eid=2-s2.0-84922802284&partnerID=40&md5=8109df61568bffcdb7a437317785cfaa	The ethanolic extracts of the eight medicinal plants were tested to determine antibacterial activities against fourteen gram positive and twenty two gram negative bacteria. Five out of eight extracts revealed prominent antibacterial activity. Ampicillin was used as a standard for anti-bacterial activity. The significant zone of inhibition was exhibited by Digitalis purpurae (23±2) against Coryneb…	English		0.429788	Erin	Data extracted		0
1			1			1	Arık B., Yavas A., Avinc O.	Antibacterial and wrinkle resistance improvement of nettle biofiber using chitosan and BTCA	2017	Fibres and Textiles in Eastern Europe	25	3		106	111	10.5604/01.3001.0010.1698	https://www.scopus.com/inward/record.uri?eid=2-s2.0-85046409292&doi=10.5604%2f01.3001.0010.1698&partnerID=40&md5=0ff87ac060d10b7f9c1f961e9a4013e7	In this study, the possible improvement of the antibacterial and wrinkle resistance performance of 100% nettle fabrics was investigated. To realise this aim, antibacterial and wrinkle resistance finishing processes were applied. 1,2,3,4-butanetetracarboxylic acid (BTCA) and sodium hypophosphite (SHP) were used to impart the wrinkle resistance property. Moreover chitosan was incorporated in the fi…	English		0.436549	Erin	Nettle not evaluated, or not evaluated independently		0
1			1			1	Oral N., Vatansever L., Güven A., Gülmez M.	Antibacterial activity of some Turkish plant hydrosols [Türkiye'de yetis̈en bazı bitkilere ait hidrosollerin antibakteriyel etkisi]	2008	Kafkas Universitesi Veteriner Fakultesi Dergisi	14	2		205	209		https://www.scopus.com/inward/record.uri?eid=2-s2.0-77956629830&partnerID=40&md5=88ccf90de5648783abc81f8776db280f	The in vitro antibacterial activity of the hydrosols of (distilled plant water) twenty plant samples (Thyme, sumach, clove, nettle, angelica, acacia, oak, sage, juniper, rosemary, echinacea, green tea, basil, myrtle, walnut, laurel, mint, strawflower, daisy, hypericum) were tested on Aeromonas hydrophila, Escherichia coli, Pseudomonas aeruginosa, Pseudomonas fluorescens which play role especially…	English		0.438829	Erin	No MIC/ZOI data		0
		1				1	Ramtin M., Massiha A., Khoshkholgh-Pahlaviani M.R.M., Issazadeh K., Assmar M., Zarrabi S.	In vitro antimicrobial activity of Iris pseudacorus and Urtica dioica	2014	Zahedan J. Res. Med. Sci.	16	3		35	39			Background: In this study, the effects of antibacterial activity of Urtica dioica and Iris pseudacorus essential oils, native plant northern of Iran, were investigated for some selected bacteria. Material and Methods: The influence of essential oils was tested by the using of disk diffusion and micro-broth dilution methods against standard strains of the picked out bacteria. Gas Chromatography/Ma…	English		0.461522	Erin	Data extracted		0
			1			1	Rajput, P; Choudhary, M; Sharma, RA	COMPARING ANTIBACTERIAL POTENTIAL AND PHYTOCHEMICAL CONSTITUENTSOF TWO SPECIES OF GENUS URTICA	2019	Int. J. Life Sci. Pharma Res.	9	4		90	102	10.22376/ijpbs/lpr.2019.9.4.P90-102		The present study was conducted to evaluate and compare the in-vitro bioactive potential of various organic extracts of the root, stem and leaves of Urtica dioica and Urtica urens on growth of tested Gram Positive (+ve) and Gram negative (-ve) bacteria. The present investigation also includes the comparative chemical constituency of the crude extract of root, stem and leaves of both plants. The c…	English		0.465033	Erin	Data extracted		1
			1			1	Boyko, OO; Gavrilina, OG; Gavrilin, PN; Gugosyan, YA; Brygadyrenko, VV	Influence of formic acid on the vitality of Strongyloides papillosus	2018	Regul. Mech. Biosyst.	9	3		435	439	10.15421/021865		Formic acid (methanoic acid, HCOOH) is an organic compound which belongs to saturated monobasic acids. hi natural conditions, it is secreted from the glands of ants, and also extracted from the leaves of stinging nettles. It is soluble in water in any proportions, which makes it practical to use for making aquatic solutions. It is broadly used as a preservative in the food industry - E-236 food a…	English		0.477594	Erin	Nettle not evaluated, or not evaluated independently	Evaluation of formic acid (a component of nettles, but study did not extract formic acid from nettles - just used as an example)	0
1						1	Süzgeç-Selçuk S., Houghton P.J.	Studies on antioxidant and antimicrobial activities of the aerial parts of Urtica dioica L [Urtica dioica L.'nın topraküstü kısımları üzerinde antioksidan ve antimikrobiyal aktivite çalışmaları]	2011	Acta Pharmaceutica Sciencia	53	4		493	498		https://www.scopus.com/inward/record.uri?eid=2-s2.0-84859950652&partnerID=40&md5=7044f9d8664b63f0608cbf6163a3e81c	In this study, aerial parts of Urtica dioica L. have been assesed for antioxidant activity and antimicrobial activity. Antioxidant activity was done according to the liposome TBA method. Antimicrobial activity was done according to the serial dilution method. The ethanol extract of the aerial parts of U. dioica showed considerable antioxidant activity by inhibition of lipid peroxidation (IC50 0.8…	English; Turkish		0.483992	Erin	Data extracted		0
	1					1	Motamedi H, Seyyednejad SM, Bakhtiari A, Vafaei M.	Introducing Urtica dioica, A Native Plant of Khuzestan, As an Antibacterial Medicinal Plant	2014	Jundishapur J Nat Pharm Prod	9	4	e15904			10.17795/jjnpp-15904		Background: Urtica dioica is a flowering plant with long history of use in folk medicine and as a food source. Objectives: This study examined in vitro antibacterial potential of alcoholic extracts of U. dioica.	English		0.512349	Erin	Data extracted		1
1		1				1	Kukrić Z.Z., Topalić-Trivunović L.N., Kukavica B.M., Matoš S.B., Pavičić S.S., Boroja M.M., Savić A.V.	Characterization of antioxidant and antimicrobial activities of nettle leaves (Urtica dioica L.)	2012	Acta Periodica Technologica	43			257	272	10.2298/APT1243257K	https://www.scopus.com/inward/record.uri?eid=2-s2.0-84873582591&doi=10.2298%2fAPT1243257K&partnerID=40&md5=4a77778e91085d914f807899e91d0054	Samples of stinging nettle or common nettle (Urtica dioica L.) were collected from the area of Banja Luka. To measure and evaluate the content of chlorophyll (a and b), carotenoids, and soluble proteins, as well as peroxidase activity (POD, EC 1.11.1.7.), fresh nettle leaves of different developmental stages were used. Dried nettle leaves were used to obtain ethanol extract. The dry residue of et…	English		0.527958	Erin	Data extracted		0
1			1			1	Deliorman Orhan D., Özçelik B., Hoşbaş S., Vural M.	Assessment of antioxidant, antibacterial, antimycobacterial, and antifungal activities of some plants used as folk remedies in Turkey against dermatophytes and yeast-like fungi	2012	Turkish Journal of Biology	36	6		672	686	10.3906/biy-1203-33	https://www.scopus.com/inward/record.uri?eid=2-s2.0-84868593940&doi=10.3906%2fbiy-1203-33&partnerID=40&md5=00fd2b12c39be1b7d631e7e2ee740efb	Twenty-seven aqueous extracts obtained from 21 plants used in the treatment of respiratory tract infections as folk remedies in Turkey were investigated for their relative total phenolic contents and antioxidant, antibacterial, antimycobacterial, and antifungal activities. Antibacterial and antifungal activities against dermatophytes and yeast-like fungi were determined using the microdilution me…	English		0.531544	Erin	Data extracted		0
1						1	Brantner A., Grein E.	Antibacterial activity of plant extracts used externally in traditional medicine	1994	Journal of Ethnopharmacology	44	1		35	40	10.1016/0378-8741(94)90096-5	https://www.scopus.com/inward/record.uri?eid=2-s2.0-0028106841&doi=10.1016%2f0378-8741%2894%2990096-5&partnerID=40&md5=5b7108a5153447b3ccbbda1befbe4d88	Plants of 28 families, selected on the basis of medicinal folklore reports and literature data, were studied in a screening program. Aqueous extracts of plants used externally for the treatment of infected skin lesions were tested for their antibacterial potential. The results indicated that about 60% of the plant extracts tested exhibited some level of antibacterial action. © 1994.	English		0.53248	Erin	Data extracted		0
1	1		1			1	Kılıç S., Okullu S.Ö., Kurt Ö., Sevinç H., Dündar C., Altınordu F., Türkoğlu M.	Efficacy of two plant extracts against acne vulgaris: Initial results of microbiological tests and cell culture studies	2019	Journal of Cosmetic Dermatology	18	4		1061	1065	10.1111/jocd.12814	https://www.scopus.com/inward/record.uri?eid=2-s2.0-85056345210&doi=10.1111%2fjocd.12814&partnerID=40&md5=7ade961908e684405152cf74f9e8f84f	Background: Acne vulgaris is a common skin disease characterized by increased sebum production, inflammation, and colonization of Propionibacterium acnes (P. acnes) on pilosebaceous follicles. Aims: To determine the efficacy of two different plant extracts against P. acnes and to analyze the gene expression levels of IL-1α, SRD5A1, and TNFα in HaCaT cells treated with these plant extracts. Method…	English		0.533645	Erin	Nettle not evaluated, or not evaluated independently		0
1			1			1	Khan A.M., Qureshi R.A., Gillani S.A., Ullah F.	Antimicrobial activity of selected medicinal plants of Margalla hills, Islamabad, Pakistan	2011	Journal of Medicinal Plant Research	5	18		4665	4670		https://www.scopus.com/inward/record.uri?eid=2-s2.0-81555217900&partnerID=40&md5=4b7a3db61a05b1f19c7b1fc43f1fb266	The present studies focus on the antimicrobial activities of the crude methanolic extracts of different plant parts of thirteen selected medicinal plants namely: Woodfordia fruiticosa, Adhatoda vasica, Chenopodium ambrosoides, Viburnum cotinifolium, Euphorbia hirta, Vitex negundo, Peganum harmala, Broussonetia papyrifera, Taraxacum officinale, Urtica dioica, Verbascum thapsus, Caryopteris grata a…	English		0.534405	Freya	Data extracted		0
1						1	Belmaghraoui W., Manni A., Harir M., Filali-Maltouf A., El Fatni O.K., El Hajjaji S.	Phenolic compounds quantification, antioxidant and antibacterial activities of different parts of urtica dioica and chenopodium murale	2018	Research Journal of Pharmacy and Technology	11	12		5490	5496	10.5958/0974-360X.2018.01000.4	https://www.scopus.com/inward/record.uri?eid=2-s2.0-85079603041&doi=10.5958%2f0974-360X.2018.01000.4&partnerID=40&md5=b94e394136b7853ece8085c205ab692b	In this study, antioxidant and antibacterial activities of Urtica dioica (UD) and Chenopodium murale (CM) extracts as well as the levels of phenolic compounds (TPC), flavonoids (TFC) and condensed tannins (TTC) were investigated for all parts of these plants. The antioxidant ability was measured in in-vitro mechanism using 1,1-diphenyl-2-picrylhydrazyl (DPPH) and radical scavenging capacity, 2,2-…	English		0.536919	Freya	Data extracted then excluded, low quality		1
1			1			1	Ozyigit I.I., Dogan I., Yalcin I.E., Severoglu Z.	Evaluation of aluminum stress induced antibacterial and antifungal activities in Roman nettle	2019	Fresenius Environmental Bulletin	28	02:00:00		1093	1099		https://www.scopus.com/inward/record.uri?eid=2-s2.0-85076294086&partnerID=40&md5=a65a842ef5dae580e94f181df8559dab	In this current work, Roman nettle (Urtica pilulifera L.), a traditional medicinal plant that is very common and widespread species throughout Asia, Europe, and Northern Africa, was used as a model plant to investigate changes in antimicrobial activity following the application of aluminum stress. U. pilulifera seedlings were grown in growth-room conditions and 0, 100, and 200 μM AlCl3 were appli…	English		0.550605	Freya	No microbiology data, or not quantitative	It is not clear what the + and - records in the results tables mean - not quantitative	0
		1				1	Salih N.A., Arif E.Dh., Ali D. J.	Antibacterial effect of nettle (Urtica dioica)	2014	Al-Qadisiyah Journal of Veterinary Medicine Sciences	13	1		1	6			The antibacterial activity of aqueous and 95% ethanol extracts of nettle leaf were tested against some Gram-negative and Gram-positive bacteria isolated from hospitalized patients by the agar well diffusion method. Staphylococcus aureus, Escherichia coli, Klebsiella spp., Bacillus Subtillus, Proteus spp. Salmonella spp. and Pseudomonas spp. were used. The results indicate that both extracts showe…	English		0.552906	Freya	Data extracted		2
1						1	Modarresi Chahardehi A., Ibrahim D., Fariza Sulaiman S., Aboulhassani F.	Determination of antimicrobial activity of various extracts of stinging nettle (Urtica dioica)	2012	Journal of Medicinal Plants	11	42		98	104		https://www.scopus.com/inward/record.uri?eid=2-s2.0-84867394234&partnerID=40&md5=8ae5685d299249cbcb39672a0ac8ebac	Background: Urtica dioica, or stinging nettle, is traditionally used in much frequency in northern Iran. A total of nine extracts were prepared using different organic solvents and by two extraction methods, either by using soxhlet extractor or sequential partitions. The antibacterial and antifungal activities of crude extracts were tested. Objective: The main purpose of this study was to determi…	Persian		0.567428	Freya	Data extracted then excluded, low quality	Too much missing information, checked by Sheyda	0
1						1	Rolta R., Kumar V., Sourirajan A., Upadhyay N.K., Dev K.	Phytocompounds of three medicinal plants (juniperus communis, urtica dioica and coleus forskohlii) of north west himalayas increases the potency of antibacterial and antifungal antibiotics	2020	Plant Archives	20			481	489		https://www.scopus.com/inward/record.uri?eid=2-s2.0-85090838551&partnerID=40&md5=50f897d09c4a8fd527532e9d02861e38	The present study was designed to test the synergistic potential of three medicinal plants (Juniperus communis, Urtica dioica and Coleus forskohlii) with antibacterial (Tetracycline, erythromycin and chloramphanicol) and antifungal (fluconazole) antibiotics. Total phenolic and flavonoid content was highest in C. forskohlii (250±4.54 mg g-1 GAE) and (270±2.2 mg g-1 RE). Among three medicinal plant…	English		0.568123	Freya	Data extracted		0
1	1	1	1			1	Dar S.A., Ganai F.A., Yousuf A.R., Balkhi M.-U.-H., Bhat T.M., Sharma P.	Pharmacological and toxicological evaluation of Urtica dioica	2013	Pharmaceutical Biology	51	2		170	180	10.3109/13880209.2012.715172	https://www.scopus.com/inward/record.uri?eid=2-s2.0-84872473890&doi=10.3109%2f13880209.2012.715172&partnerID=40&md5=e32866afbefcfd8cd50655003db16ceb	Context: Medicinal plants are a largely unexplored source of drug repository. Urtica dioica L. (Urticaceae) is used in traditional medicine to treat diverse conditions. Objective: The present study describes the antidiabetic, antiinflammatory, antibacterial activity, and toxicological studies of Urtica dioica. Materials and methods: U. dioica leaves were subjected to solvent extraction with hexan…	English		0.570327	Freya	Partial duplicate, include only some data and combine into one study wuth Dar_2012	Same data as in Afr J Microbiol paper by the same authors, only adds two bacterial species (S flexneri and E coli) and Afr J Microbiol has actual values for ZOIs	0
1				1		1	Cai T., Mazzoli S., Bechi A., Addonisio P., Mondaini N., Pagliai R.C., Bartoletti R.	Serenoa repens associated with Urtica dioica (ProstaMEV®) and curcumin and quercitin (FlogMEV®) extracts are able to improve the efficacy of prulifloxacin in bacterial prostatitis patients: results from a prospective randomised study	2009	International Journal of Antimicrobial Agents	33	6		549	553	10.1016/j.ijantimicag.2008.11.012	https://www.scopus.com/inward/record.uri?eid=2-s2.0-64549104596&doi=10.1016%2fj.ijantimicag.2008.11.012&partnerID=40&md5=0cc241bd989215161366e9f66ae4db31	We report the results of a prospective randomised study to evaluate the therapeutic effect of Serenoa repens, Urtica dioica (ProstaMEV®), quercitin and curcumin (FlogMEV®) extracts associated with prulifloxacin in patients affected by chronic bacterial prostatitis (CBP). From a whole population of 284 patients, 143 patients affected by CBP [National Institutes of Health (NIH) class II prostatitis…	English		0.584809	Freya	No microbiology data, or not quantitative		0
1			1			1	Okmen A.S.	Antioxidant and antibacterial activities of different plants extracts against staphylococcus aureus isolated from soccer player’s shoes and knowledge and applications about foot hygiene of the soccer players	2015	African Journal of Traditional, Complementary and Alternative Medicines	12	3		143	149	10.4314/ajtcam.v12i3.18	https://www.scopus.com/inward/record.uri?eid=2-s2.0-84938060088&doi=10.4314%2fajtcam.v12i3.18&partnerID=40&md5=40f1881ca9028a29d118e8ee78fdf2a4	Background: Microorganisms most commonly attack the feet. Bacteria have an easier entry into the athlete’s epidermis. Staphylococcus aureus, commonly found on the skin or in the nose. The purpose of the study was to research the lack of knowledge on the antibacterial and antioxidant effects of different plants extracts and to report existing knowledge on hygiene of sports equipment and that of so…	English	DOI does not match article	0.592853	Freya	Data extracted		0
1						1	Hadi M., Arab Sorkhi M.R., Kashefi B., Sobhanipur A., Shamsi M.H.	Investigation antifungal activity of some medicinal plant extracts on growth and spore germination of Penicilium digitatum Sacc. In vitro	2013	Middle East Journal of Scientific Research	17	12		1701	1708	10.5829/idosi.mejsr.2013.17.12.1250	https://www.scopus.com/inward/record.uri?eid=2-s2.0-84890513164&doi=10.5829%2fidosi.mejsr.2013.17.12.1250&partnerID=40&md5=e9e78268aee27476eafb5ca2a9ef56b5	Antifungal activity of Urtica dioica L., Cinnamomum zeylanicum Blume, Matricaria chamomilla L. and Mentha piperita L. were evaluated against Penicillium digitatum sacc. Inhibition of the plant extracts on the growth rate and mycelial weight was measured in PDA and PDB media respectively. The results demonstrated the plant extracts and their components had inhibitory activities on the growth rate …	English		0.596546	Freya	No MIC/ZOI data	Only growth inhibition data	0
1	1					1	Stanciuc A.M., Gaspar A., Moldovan L., Saviuc C., Popa M., Mǎruţescu L.	In vitro antimicrobial activity of Romanian medicinal plants hydroalcoholic extracts on planktonic and adhered cells.	2011	Roumanian archives of microbiology and immunology	70	1		11	14		https://www.scopus.com/inward/record.uri?eid=2-s2.0-79960674511&partnerID=40&md5=910e5d18d47216cd812822765436e330	The aim of this study was to assess the antibacterial and antifungal potential of some Romanian medicinal plants, arnica--Arnica montana, wormwood--Artemisia absinthium and nettle--Urtica dioica. In order to perform this antimicrobial screening, we obtained the vegetal extracts and we tested them on a series of Gram-positive and Gram-negative bacteria, and also against two fungal strains. The veg…	English		0.610025	Freya	No MIC/ZOI data	Only growth inhibition data	0
1						1	Moradi P., Amini K.	Extraction and identification of urtica dioica L extract and its antibacterial and antifungal properties	2017	Journal of Mazandaran University of Medical Sciences	27	151		74	85		https://www.scopus.com/inward/record.uri?eid=2-s2.0-85026899114&partnerID=40&md5=ca97732ed4f30c4226e370e64a313479	Background and purpose: Medicinal plants have gained much interest in today’s world because they have fewer adverse effects compared to chemical drugs. Urtica dioica L could be used in treatment of some chronic diseases. This study aimed at investigating its treatment properties in vitro. Materials and methods: Different parts of the plant were collected and the extract was prepared using macerat…	Persian		0.613664	Freya	Data extracted	By Sheyda	0
1						1	Chauhan N., Farooq U., Khan M.A.	Efficacy of medicinal plants against human pathogens isolated from western Himalayas of Himachal Pradesh	2017	Asian Journal of Pharmaceutical and Clinical Research	10	9		353	357	10.22159/ajpcr.2017.v10i9.19708	https://www.scopus.com/inward/record.uri?eid=2-s2.0-85029573986&doi=10.22159%2fajpcr.2017.v10i9.19708&partnerID=40&md5=9bbdf70f4b29b5d52a8eebff3f10e4cc	Objective: The present study was aimed to evaluate the antibacterial effect of Himalayan medicinal plants on several human pathogens. Methods: The leaves of Mesua ferrea, Cannabis sativa, and Urtica dioica, bark of Juglans regia, Glycyrrhiza glabra, fruit of Terminalia chebula, and seed of Piper nigrum were dried and powdered before methanolic extraction (ME). Antibacterial assay of MEs was perfo…	English		0.621009	Freya	Data extracted		0
1						1	Velasco Lezama R., Ruiz Calvo J., Tapia Aguilar R., Herrera Solís S.B., Cerón Ramírez R., Santana Carrillo J.	Evaluation of hematopoietic and antibacterial activities of urtica urens L.	2020	Pharmacologyonline	2			380	394		https://www.scopus.com/inward/record.uri?eid=2-s2.0-85092333184&partnerID=40&md5=f14a3314f29817b7bfeb1b4632c4db66	The plant was collected in Amecameca, Mexico. The dry leaves were crushed and consecutively soaked in hexane, dichloromethane, methanol, and water. For the hematopoietic activity assays, the femur and spleen of female CD1 mice 8-12 weeks of age were isolated to prepare cell suspensions of 4.5 x 105 cells/mL, which were cultured in RPMI-1640 medium-10% calf serum. The extracts were added to final …	English	Author names for this article were corrected from the full text - were wrong way round	0.630915	Freya	Data extracted		2
1	1	1	1			1	Modarresi-Chahardehi A., Ibrahim D., Sulaiman S.F., Mousavi L.	Screening antimicrobial activity of various extracts of Urtica Dioica	2012	Revista de Biologia Tropical	60	4		1567	1576	10.15517/rbt.v60i4.2074	https://www.scopus.com/inward/record.uri?eid=2-s2.0-84870286765&doi=10.15517%2frbt.v60i4.2074&partnerID=40&md5=360db8f02be574b108a6f2b8a904ab23	Urtica dioica or stinging nettle is traditionally used as an herbal medicine in Western Asia. The current study represents the investigation of antimicrobial activity of U. dioica from nine crude extracts that were prepared using different organic solvents, obtained from two extraction methods: the Soxhlet extractor (Method I), which included the use of four solvents with ethyl acetate and hexane…	English		0.636296	Freya	Data extracted		3
1		1				1	Singh R., Dar S.A., Sharma P.	Antibacterial activity and toxicological evaluation of semi purified hexane extract of urtica dioica leaves	2012	Research Journal of Medicinal Plant	6	2		123	135	10.3923/rjmp.2012.123.135	https://www.scopus.com/inward/record.uri?eid=2-s2.0-80155139458&doi=10.3923%2frjmp.2012.123.135&partnerID=40&md5=8c3bb7a9845d993adee4cf4b5214917d	Herbs are largely unexplored source of drug repository. Medicinal plants have great potential for providing novel drug leads with novel mechanism of action. The present study describes the antibacterial activity, phytochemical profile and toxicological evaluation of Urtica dioica. U. dioica leaves were subjected to solvent extraction by hexane, ethyl acetate, chloroform, methanol and water. All t…	English		0.639049	Freya	Data extracted		0
1	1		1			1	Haghju S., Beigzadeh S., Almasi H., Hamishehkar H.	Chitosan films incorporated with nettle (Urtica dioica L.) extract-loaded nanoliposomes: I. Physicochemical characterisation and antimicrobial properties	2016	Journal of Microencapsulation	33	5		438	448	10.1080/02652048.2016.1208294	https://www.scopus.com/inward/record.uri?eid=2-s2.0-84978539186&doi=10.1080%2f02652048.2016.1208294&partnerID=40&md5=28ccb6574ae6ac98f539d9a172ca1a07	The objective of this study was to characterise and compare physical, mechanical and antimicrobial properties of chitosan-based films, containing free or nanoencapsulated nettle (Urtica dioica L.) extract (NE) at concentrations of 0, 0.5, 1 and 1.5% w/w. Nanoliposomes were prepared using soy-lecithin by thin-film hydration and sonication method to generate an average size of 107–136 nm with 70% e…	English		0.642993	Freya	Data extracted then excluded, low quality		0
			1			1	Altuner, EM; Ceter, T; Gur, M; Guney, K; Kiran, B; Akwieten, HE; Soulman, SI	Chemical Composition and Antimicrobial Activities of Cold-Pressed Oils Obtained From Nettle, Radish and Pomegranate Seeds	2018	Kastamonu Univ. J. For. Fac.	18	3		236	247	10.17475/kastorman.498413		Aim of study: The aim of this study is to put forward the antimicrobial activity of cold pressed oils obtained from seeds of nettle (Urtica dioica), radish (Raphanus sativus) and pomegranate (Punica granatum). Material and Methods: Oils of these seeds were analysed for their antibacterial and antifungal activities by the disk diffusion and MIC tests against fifteen microorganisms, Staphylococcus …	English		0.662258	Freya	Data extracted		0
1	1		1			1	Uzun E., Sariyar G., Adsersen A., Karakoc B., Ötük G., Oktayoglu E., Pirildar S.	Traditional medicine in Sakarya province (Turkey) and antimicrobial activities of selected species	2004	Journal of Ethnopharmacology	95	2-3		287	296	10.1016/j.jep.2004.07.013	https://www.scopus.com/inward/record.uri?eid=2-s2.0-7044262071&doi=10.1016%2fj.jep.2004.07.013&partnerID=40&md5=2a3a8691eb2bff2d1ddfd0c3658a220e	Traditional medicine in North-West of Turkey (Sakarya province) were studied during a 2 months field study by interviewing local informants from several villages. Plant species used to treat infections were tested for antimicrobial activity. Information was collected for 46 plant species from 30 families and for 5 animal species. Twenty four of the plant species were cultivated. Most used familie…	English		0.681489	Freya	No microbiology data, or not quantitative		0
		1				1	Ranjbar R., Shamami K.S.	Evaluation of antimicrobial activity of Eucalyptus essential oil and Urtica alcoholic extract on Salmonella enteritidis and Shigella dysenteriae in vitro conditions	2015	Bull. Environ. Pharmacol. Life Sci.	4			56	59			Nowadays, medicinal plants have many applications in people’s lives. They can be used in the pharmaceutical compounds, cosmetic, sanitary and nutritional industries. Antiviral, antibacterial and antifungal activity of the plants has a long history. In this study we examined the antimicrobial activity of Eucalyptus essential oil and Urtica alcoholic extract on Salmonella enteritidis and Shigella d…	English		0.69371	Freya	No MIC/ZOI data	Duration of inhibition	0
1			1			1	Albayrak S., Aksoy A., Sagdic O., Albayrak S.	Antioxidant and antimicrobial activities of different extracts of some medicinal herbs consumed as tea and spices in turkey	2012	Journal of Food Biochemistry	36	5		547	554	10.1111/j.1745-4514.2011.00568.x	https://www.scopus.com/inward/record.uri?eid=2-s2.0-84867221574&doi=10.1111%2fj.1745-4514.2011.00568.x&partnerID=40&md5=08b82073d2f7c3b19b6e1a97bb6ca4ce	Methanol (MeOH) extracts, infusions and decoctions of eight plants were investigated for their antioxidant activity using phosphomolybdenum and 2,2-diphenyl-1-picrylhydrazyl assays: Cassia angustifolia (Senna tea), Foeniculum vulgare (fennel), Pimpinella anisum (anise), Laurus nobilis (laurel), Tilia vulgaris (linden tea), Urtica dioica (nettle), Petroselinum crispum (parsley) and Anethum graveol…	English		0.705845	Freya	Data extracted		0
1			1			1	Thibane V.S., Ndhlala A.R., Abdelgadir H.A., Finnie J.F., Van Staden J.	The cosmetic potential of plants from the Eastern Cape Province traditionally used for skincare and beauty	2019	South African Journal of Botany	122			475	483	10.1016/j.sajb.2018.05.003	https://www.scopus.com/inward/record.uri?eid=2-s2.0-85048116700&doi=10.1016%2fj.sajb.2018.05.003&partnerID=40&md5=94da8088bd44169dcf97637361770991	Cosmetic products are directly and indirectly applied to the skin in order to enhance its beauty. Cosmetic products that are directly applied to the skin include creams, lotions and soaps while tablets and supplements are indirectly administered to achieve similar benefits. The aim of the current study was to investigate the cosmetic potential of plants from the Eastern Cape Province used traditi…	English		0.726409	Freya	Data extracted		0
			1			1	Duman Aydin, B	Investigation of antibacterial effects of some medicinal plants and spices on food pathogens	2008	Kafkas Univ. Vet. Fak. Derg.	14	1		83	87			In this study, in vitro antimicrobial effectiveness of the water extracts of 26 plants on E. coli O157:H7, L. monocytogenes, Y. enterocolitica and S. aureus was investigated comparatively with that of lactic, citric, salicylic and sorbic acid. While all of the tested acid solutions inactivated K enterocolitica and S. aureus completely, sorbic acid just only reduced the counts of E. coli 57:H7 and…	Turkish	Author name corrected at this stage	0.727941	Freya	No MIC/ZOI data	Only growth inhibition data (water extract)	0
1						1	Kan Y., Orhan I., Koca U., Özçelik B., Aslan S., Kartal M., Küsmenoglu Ş.	Fatty acid profile and antimicrobial effect of the seed oils of Urtica dioica and U. pilulifera	2009	Turkish Journal of Pharmaceutical Sciences	6	1		21	30		https://www.scopus.com/inward/record.uri?eid=2-s2.0-68049106062&partnerID=40&md5=c27476e070c238793ab57ff18f28fc46	In present study, our goal was to investigate the fatty acid composition of the seed oils obtained from Urtica dioica and U. pilulifera cultivated in Turkey by capillary gas chromatography-mass spectrometry (GC-MS). Linoleic acid was found to be the main fatty acid (44.29 % for U. dioica and 62.99 % for U. pilulifera), followed by oleic acid (34.93 % for U. dioica and 21.91 % for U. pilulifera). …	English		0.738959	Both, trial	Data extracted		3
1	1		1			1	Masadeh M.M., Alkofahi A.S., Alzoubi K.H., Tumah H.N., Bani-Hani K.	Anti-Helicobactor pylori activity of some Jordanian medicinal plants	2014	Pharmaceutical Biology	52	5		566	569	10.3109/13880209.2013.853811	https://www.scopus.com/inward/record.uri?eid=2-s2.0-84898478235&doi=10.3109%2f13880209.2013.853811&partnerID=40&md5=be24a87f0f1856f28faec603941b5190	Context: Natural flora are considered a major source of new agents for the treatment of Helicobactor pylori. The plants used in this study were selected based on previous traditional use. Objective: In this study, we evaluated the effect of extracts of 16 medicinal plants grown in Jordan against clinical isolates of H. pylori. Materials and methods: Tested plant extracts included Aloysia triphyll…	English		0.755903	Freya	Data extracted		0
1	1		1			1	Deveci A., Çoban A.Y., Tanriverdi Çayci Y., Acicbe Ö., Taşdelen Fişgin N., Akgüneş A., Özatli D., Uzun M., Durupinar B.	In Vitro effect of ankaferd blood stopper®, a plant extract against mycobacterium tuberculosis Isolates [Bir Bitki Ekstresi Olan Ankaferd Blood Stopper® ' in Mycobacterium tuberculosis İzolatlarina Karşi İn Vitro Etkinliǧi]	2013	Mikrobiyoloji Bulteni	47	1		71	78	10.5578/mb.4264	https://www.scopus.com/inward/record.uri?eid=2-s2.0-84874385851&doi=10.5578%2fmb.4264&partnerID=40&md5=0772feba5c3a7ca92f03eda75735100f	Treatment of drug-resistant Mycobacterium tuberculosis infections requires combination of anti-tuberculosis drugs which have several toxic side effects. Thus there is a need for safer and effective new drugs. Ankaferd Blood Stopper® (ABS), which is a mixture of plant extracts prepared from Alpinia officinarum, Glycyrrhiza glabra, Thymus vulgaris, Urtica dioica and Vitis vinifera, has homeostatic …	Turkish		0.76018	Freya	Nettle not evaluated, or not evaluated independently	Checked by Orkun	0
		1				1	Shale T.L., Stirk W.A., Van Staden J.	Screening of medicinal plants used in Lesotho for anti-bacterial and anti-inflammatory activity	1999	Journal of Ethnopharmacology	67	3		347	354	10.1016/S0378-8741(99)00035-5	https://www.scopus.com/inward/record.uri?eid=2-s2.0-0032888045&doi=10.1016%2fS0378-8741%2899%2900035-5&partnerID=40&md5=6ea228298e25c7a286fdb3c5b0677729	Traditional healers and herbalists from Lesotho were interviewed about plants used in traditional remedies by the Sotho. Plant roots are most often used to make water extracts. Mainly high altitude plants are used, with lowland healers obtaining most of their plant material from the highlands, either by collecting them or buying them from highland gatherers. As a result of ethnobotanical data obt…	English		0.771068	Freya	Nettle not evaluated, or not evaluated independently		0
1						1	Kowalczyk-Pecka D., Puchalski A.	Potential interaction between the Cepaea nemoralis wild snail and Citrobacter spp. bacteria	2008	Medycyna Weterynaryjna	64	6		786	790		https://www.scopus.com/inward/record.uri?eid=2-s2.0-47149086231&partnerID=40&md5=96374df843830ff798ffd8c9d387db91	The aim of this study was to determine the effect of various dietary supplements on the level of selected unsaturated fatty acids, with potential antibacterial properties, in the hepatopancreas of Cepaea nemoralis snails, and to perform a preliminary phenotypic characterization of Citrobacter braakii strains occurring in the intestinal tract of these snails, which are environmental reservoirs for…	English		0.775911	Freya	No MIC/ZOI data	Nettles were given as food to experimental animals	0
			1			1	Khan, AM; Qureshi, RA; Ullah, F; Gilani, SA; Nosheen, A; Sahreen, S; Laghari, MK; Laghari, MY; Shafiq-Ur-Rehman; Hussain, I; Murad, W	Phytochemical analysis of selected medicinal plants of Margalla Hills and surroundings	2011	J. Med. Plants Res.	5	25		6017	6023	10.5897/JMPR11.869		The present study investigate the qualitative and quantitative analysis of the major bioactive constituents of 13 medicinally important plants, namely Woodfordia fruiticosa, Adhatoda vasica, Chenopodium ambrosoides, Viburnum cotinifolium, Euphorbia hirta, Vitex negundo, Peganum harmala, Broussonetia papyrifera, Taraxacum officinale, Urtica dioica, Verbascum thapsus, Caryopteris grata and Mimosa r…	English		0.776297	Freya	No microbiology data, or not quantitative		0
1						1	Samoilova Z., Muzyka N., Lepekhina E., Oktyabrsky O., Smirnova G.	Medicinal plant extracts can variously modify biofilm formation in Escherichia coli	2014	Antonie van Leeuwenhoek, International Journal of General and Molecular Microbiology	105	4		709	722	10.1007/s10482-014-0126-3	https://www.scopus.com/inward/record.uri?eid=2-s2.0-84896490994&doi=10.1007%2fs10482-014-0126-3&partnerID=40&md5=1dd93dfa2efb1ff20e36d2ddfef74a39	Low concentrations of black tea and water extracts from medicinal plants Arctostaphylos uva-ursi, Vaccinium vitis-idaea, Tilia cordata, Betula pendula and Zea mays stimulated biofilm formation in Escherichia coli BW25113 up to three times. Similar effect was observed for tannic acid and low concentrations of quercetin. In contrast, the extract from Urtica dioica reduced biofilm production. Pretre…	English		0.783168	Freya	No MIC/ZOI data	Growth inhibtions only	0
1			1			1	Mikaeili A., Karimi I., Modaresi M., Bagherinasab Z.	Assessment of antidermatophytic activities of Urtica dioica L. against Microsporum canis in a guinea pig model	2013	Tropical Journal of Pharmaceutical Research	12	6		997	1002	10.4314/tjpr.v12i6.19	https://www.scopus.com/inward/record.uri?eid=2-s2.0-84891135290&doi=10.4314%2ftjpr.v12i6.19&partnerID=40&md5=5a27a374d4484e75efe9a5b533885097	Purpose: To investigate the antidermatophytic effects of Urtica dioica L. against Microsporum canis in vitro and in a guinea pig model. Methods: The in vitro antifungal activity of the extracts was measured by disc diffusion method and assessment of minimum inhibitory concentration (MIC). The dorsum of the guinea pigs was infected with M. canis and topically treated as follows: negative control (…	English		0.792523	Freya	Data extracted		1
1			1			1	Bobis O., Dezmirean D.S., Tomos L., Chirila F., Al. Marghitas L.	Influence of phytochemical profile on antibacterial activity of different medicinal plants against gram-positive and gram-negative bacteria	2015	Applied Biochemistry and Microbiology	51	1		113	118	10.1134/S0003683815010044	https://www.scopus.com/inward/record.uri?eid=2-s2.0-84925459026&doi=10.1134%2fS0003683815010044&partnerID=40&md5=53a02721f04900bf0908e17897d19575	Nettle (Urtica dioica), basil (Ocimum basilicum), thyme (Thymus serphyllium), costmary (Chrysanthemum balsamita) and yarrow (Achillea millefolium) are used worldwide as aromatic herbs and medicinal plants. The alcoholic macerates of these plants were prepared and their chemical composition was investigated by spectrophotometric methods and HPLC chromatography with photodiode array detection. Alco…	English		0.816208	Freya	Data extracted		4
1	1	1	1			1	Salehzadeh A., Asadpour L., Naeemi A.S., Houshmand E.	Antimicrobial activity of methanolic extracts of Sambucus ebulus and Urtica dioica against clinical isolates of methicillin resistant Staphylococcus aureus	2014	African Journal of Traditional, Complementary and Alternative Medicines	11	5		38	40	10.4314/ajtcam.v11i5.6	https://www.scopus.com/inward/record.uri?eid=2-s2.0-84911865383&doi=10.4314%2fajtcam.v11i5.6&partnerID=40&md5=ee46d86894952b051f68d6c866cd9d79	Background: Increase in the emergence of drug - resistant pathogens led to the development of natural antimicrobials. In this study the antimicrobial effect of methanolic extracts of Sambucus ebulus and Urtica dioica on 16 skin and wound infections isolates of methicillin resistant S. aureus have been studied.Material and Methods: Solvent extraction procedure was done using soxhlet apparatus for …	English		0.826779	Freya	Data extracted		0
1	1		1			1	Wojnicz D., Kucharska A.Z., Sokół-Łętowska A., Kicia M., Tichaczek-Goska D.	Medicinal plants extracts affect virulence factors expression and biofilm formation by the uropathogenic Escherichia coli	2012	Urological Research	40	6		683	697	10.1007/s00240-012-0499-6	https://www.scopus.com/inward/record.uri?eid=2-s2.0-84874113624&doi=10.1007%2fs00240-012-0499-6&partnerID=40&md5=73f9a493acee939895aca7034a2b5f50	Medicinal plants are an important source for the therapeutic remedies of various diseases including urinary tract infections. This prompted us to perform research in this area. We decided to focus on medicinal plants species used in urinary tract infections prevention. The aim of our study was to determine the influence of Betula pendula, Equisetum arvense, Herniaria glabra, Galium odoratum, Urti…	English		0.841945	Freya	No MIC/ZOI data	Killing in planktonic culture and only mean given	0
1	1		1			1	Sterniša M., Bucar F., Kunert O., Smole Možina S.	Targeting fish spoilers Pseudomonas and Shewanella with oregano and nettle extracts	2020	International Journal of Food Microbiology	328		108664			10.1016/j.ijfoodmicro.2020.108664	https://www.scopus.com/inward/record.uri?eid=2-s2.0-85085368176&doi=10.1016%2fj.ijfoodmicro.2020.108664&partnerID=40&md5=35fb51f58cc33d27cd1a61fe6bb1f1cc	To control Pseudomonas and Shewanella as important psychrotrophic spoilage bacteria in fish meat, we used ethanolic extracts of oregano (Origanum vulgare subsp. vulgare) and nettle (Urtica dioica), with phytochemical characterisation of the extracts and their bioactive compounds. Liquid chromatography coupled with photodiode array detection and electrospray ionisation–mass spectrometry was used f…	English		0.855654	Freya	No human pathogens used	fish spoilage bacteria (incl. Shewanella which is v rare human pathogen)	0
1				1		1	Said O., Khamaysi I., Kmail A., Fulder S., Abofarekh B., Amin R., Daraghmeh J., Saad B.	In Vitro and Randomized, Double-Blind, Placebo-Controlled Trial to Determine the Efficacy and Safety of Nine Antiacne Medicinal Plants	2020	Evidence-based Complementary and Alternative Medicine	2020		3231413			10.1155/2020/3231413	https://www.scopus.com/inward/record.uri?eid=2-s2.0-85089134919&doi=10.1155%2f2020%2f3231413&partnerID=40&md5=9e7ae7974dd0e5a2893c8bcdf7aa5602	The present in vitro and randomized, double-blind, placebo-controlled trial aims to determine the efficacy and safety of nine Mediterranean antiacne medicinal plants. The antimicrobial, antisebum, and anti-inflammatory activities of the plant extracts were evaluated in cells from the immortalized human keratinocytes (HaCaT) and human monocytic cell line (THP-1) as well as in a double-blind, rando…	English		0.858765	Freya	Data extracted		0
1			1			1	Ketema A., Worku A.	Antibacterial Finishing of Cotton Fabric Using Stinging Nettle (Urtica dioica L.) Plant Leaf Extract	2020	Journal of Chemistry	2020		4049273			10.1155/2020/4049273	https://www.scopus.com/inward/record.uri?eid=2-s2.0-85085295462&doi=10.1155%2f2020%2f4049273&partnerID=40&md5=9055f548d4c7600407b1799f929cbc03	Natural organic fibers such as cotton, linen, and wool are readily attacked by microorganisms. Microbial growth on a textile fabric causes loss of strength and elongation, discoloration, and changes in appearance. The antibacterial finishing agents extracted from nettle plant leaf have been used to impart finish to the cotton fabric by using the Pad-Dry-Cure application method. The antibacterial …	English		0.867266	Freya	No MIC/ZOI data	Non-standard test - what moleculess attach to fibres? Also data were just one data point of % reduction	0
1	1		1			1	Batool R., Salahuddin H., Mahmood T., Ismail M.	Study of anticancer and antibacterial activities of Foeniculum vulgare, Justicia adhatoda and Urtica dioica as natural curatives	2017	Cellular and Molecular Biology	63	9		109	114	10.14715/cmb/2017.63.9.19	https://www.scopus.com/inward/record.uri?eid=2-s2.0-85030642873&doi=10.14715%2fcmb%2f2017.63.9.19&partnerID=40&md5=7330cfe615bfed83c91487bc55c2a835	High-throughput technologies, such as synthetic biology and genomics have paved new paths for discovery and utility of medicinally beneficial plants. Bioactive molecules isolated from different plants have significantly higher biological activities. The present study was done to analyze antibacterial potential of some medicinal plants against multi drug resistant (MDR) pathogens and anticancer ef…	English		0.868665	Freya	Data extracted		1
1						1	Hattuniemi M., Korhonen J., Jaakkola M., Räty J., Virtanen V.	Rapid flow cytometry analysis of antimicrobial properties of nettle powder and cranberry powder	2010	Proceedings of SPIE - The International Society for Optical Engineering	7376		73760K			10.1117/12.871115	https://www.scopus.com/inward/record.uri?eid=2-s2.0-79953117897&doi=10.1117%2f12.871115&partnerID=40&md5=cd0c385038ab39809b77adf4f4accda0	Both nettle (Urtica dioica) and cranberry (Vaccinium oxycoccus) are widely known to have good influence on health. The aim of this study was to investigate antimicrobial properties of nettle powder and cranberry powder against Escherichia coli (E. coli) and monitor the growth of the bacteria by a rapid flow cytometry (FCM) method. For FCM measurements samples were stained with fluorescent dyes. T…	English		0.870245	Freya	No MIC/ZOI data	Growth inhibtions only	0
1			1			1	Erdoǧrul Ö.T.	Antibacterial activities of some plant extracts used in folk medicine	2002	Pharmaceutical Biology	40	4		269	273	10.1076/phbi.40.4.269.8474	https://www.scopus.com/inward/record.uri?eid=2-s2.0-0036405444&doi=10.1076%2fphbi.40.4.269.8474&partnerID=40&md5=8b0a8f724be4ffe881503693563fda57	The antibacterial activities of ethyl acetate, methanol, chloroform, and acetone extracts of four plant species were studied. The dried extracts of the whole plant of Artemisia absinthium (Compositae/Asteraceae) and Urtica dioica (Urticaceae), flowering plants of Fumaria officinalis (Papaveraceae/Fumariaceae) and the leaves of Rosmarinus officinalis (Labiatae/Lamiaceae) were tested in vitro again…	English		0.898784	Freya	Data extracted		0
			1			1	Razak, S; Afsar, T; Al-Disi, D; Almajwal, A; Arshad, M; Alyousef, AA; Chowdary, RA	GCMS fingerprinting, in vitro pharmacological activities, and in vivo anti-inflammatory and hepatoprotective effect of selected edible herbs from Kashmir valley	2020	J. King Saud Univ. Sci.	32	6		2868	2879	10.1016/j.jksus.2020.07.011		The people of Kashmir customarily practice traditional medicines for curing various ailments. 3 nutritious herbs; Melissa officinalis L (Lamiaceae, MO), Taraxacum officinale L (Compositae, TO), and Urtica dioica L (Urticaceae, UD) were selected based on their ingestion as a folklore remedy for treating various illness, including infections, inflammation, and cancer. We aimed to scientifically val…	English		0.900029	Freya	No microbiology data, or not quantitative		0
1			1			1	Ramtin M., Khoshkholgh Pahlaviani M.R.M., Massiha A., Issazadeh K., Heidari S.	Comparative evaluation of the Antibacterial activities of essential oils of Iris pseudacorus and Urtica dioica native north of Iran	2013	Journal of Pure and Applied Microbiology	7	2		1065	1070		https://www.scopus.com/inward/record.uri?eid=2-s2.0-84882301485&partnerID=40&md5=c02b918cff665655bd3ad8ecbe9d8e24	In this study, the effects Antibacterial activity of Urtica dioica and Iris pseudacorus essential oils, native plant northern of Iran, were investigated for some selected bacteria. The influence of essential oils was tested by the using of disk diffusion and micro-broth dilution methods against standard strains of the picked out bacteria. Gas Chromatography /Mass Spectroscopy (GC/MS) analysis, bi…	English		0.90851	Freya	Duplicate publication	Full text not available, and abstract is identical to that for Ramtin et al 2014 Zahedan J. Res. Med. Sci., including the quantitative results included.	0
1						1	Kačániová M., Žiarovská J., Kunová S., Rovná K., Savistkaya T., Hrinshpan D., Valková V., Galovičová L., Borotová P., Ivanišová E.	Antimicrobial potential of different medicinal plants against food industry pathogens	2020	Potravinarstvo Slovak Journal of Food Sciences	14			494	500	10.5219/1387	https://www.scopus.com/inward/record.uri?eid=2-s2.0-85089492846&doi=10.5219%2f1387&partnerID=40&md5=7dad3ef78cdb3dac9d090a6a71c90d06	Work aimed to investigate the antimicrobial activity of medicinal plants against selected species of food industry pathogens in vitro conditions. The detection of antibacterial properties was examined by the disc diffusion method and the method of the minimum inhibitory concentrations (MIC). The cultivation of microorganisms after the 24 h was performed by disc diffusion method. Petri dishes have…	English		0.919458	Freya	Data extracted		0
1	1		1			1	Generalić Mekinić I., Skroza D., Ljubenkov I., Katalinić V., Šimat V.	Antioxidant and antimicrobial potential of phenolic metabolites from traditionally used Mediterranean herbs and spices	2019	Foods	8	11	579			10.3390/foods8110579	https://www.scopus.com/inward/record.uri?eid=2-s2.0-85075061940&doi=10.3390%2ffoods8110579&partnerID=40&md5=136af19cd983f2d21a32c6a1bb82aacd	The phenolic extracts of fifteen Mediterranean medicinal plants, as well as their antioxidant and antimicrobial activities were investigated to grade their potential as additives in the food industry. Phenolic profiles of plant extracts were determined spectrophotometrically (total phenolics and phenolic subgroups) while individual compounds were identified using chromatographic assays. The biolo…	English	Author name corrected at this stage	0.92533	Freya	Data extracted		0
			1			1	Genc, GE; Erdogan, O; Demir, C; Kisa, O; Satana, D	In Vitro Antifungal Activity of a Medicinal Plant Extract Mixture Against Candida Species Isolated from Patients with Oral Stomatitis	2019	Iran. Red Crescent Med. J.	21	4	e87251			10.5812/ircmj.87251		Background: Ankaferd Blood Stopper (R) (ABS) is a hemostatic product comprising a standardized mixture of Thymus vulgaris, Gly-cyrrhiza glabra, Vitis vinifera, Alpinia officinarum, and Urtica dioica. It is used to control bleeding after extracorporeal injuries, traumatic cuts, dental operations, and surgical intervention. ABS was reported to exhibit antibacterial and germicidal activities. Object…	English		0.933057	Freya	Nettle not evaluated, or not evaluated independently		0
1	1	1	1			1	Körpe D.A., Işeri Ö.D., Sahin F.I., Cabi E., Haberal M.	High-antibacterial activity of Urtica spp. seed extracts on food and plant pathogenic bacteria	2013	International Journal of Food Sciences and Nutrition	64	3		355	362	10.3109/09637486.2012.734290	https://www.scopus.com/inward/record.uri?eid=2-s2.0-84876028185&doi=10.3109%2f09637486.2012.734290&partnerID=40&md5=882fbd9329cd0bdfcc38e4aecdc57e5d	The aim of this study was to comparatively evaluate antibacterial activities of methanol (MetOH) and aqueous (dw) leaf (L), root (R) and seed (S) extracts of Urtica dioica L. (Ud; stinging nettle) and Urtica pilulifera L. (Up; Roman nettle) on both food- and plant-borne pathogens, with total phenolic contents and DPPH radical scavenging activities (DRSA). MetOH extracts of leaves and roots of U. …	English		0.94493	Freya	Data extracted		0
1	1		1			1	Zouari Bouassida K., Bardaa S., Khimiri M., Rebaii T., Tounsi S., Jlaiel L., Trigui M.	Exploring the Urtica dioica Leaves Hemostatic and Wound-Healing Potential	2017	BioMed Research International	2017		1047523			10.1155/2017/1047523	https://www.scopus.com/inward/record.uri?eid=2-s2.0-85042146244&doi=10.1155%2f2017%2f1047523&partnerID=40&md5=9306c9ce72545f2d455d0cb02f02485f	The present paper investigated the efficiency of Urtica dioica (U. dioica) on hemostatic and wound healing activities. U. dioica leaf extracts were evaluated for their antibacterial and antioxidant effects as well as their flavonoid and polyphenol content. The hydroethanolic extract (EtOH-H2OE), showing the most potent antibacterial and antioxidant activities in vitro, thanks to its flavonoid and…	English		0.95225	Freya	Data extracted then excluded, low quality	Different test species listed in methods and results	0
1			1			1	Ceyhan N., Keskin D., Uǧur A.	Antimicrobial activities of different extracts of eight plant species from four different family against some pathogenic microoorganisms	2012	Journal of Food, Agriculture and Environment	10	1		193	197		https://www.scopus.com/inward/record.uri?eid=2-s2.0-84856930430&partnerID=40&md5=0afdc783935e73ca622d508d37660de9	In this paper, the antimicrobial activities of aqueous, ethanolic, ethyl acetate and hexane extract of eight plant species were studied. The extracts of Rosmarinus officinalis (L.) (leaves), Melissa officinalis (L.) (leaves), Urtica dioica (L.) (seed), Laurus nobilis (L.) (leaves), Lavandula officinalis (L.) (leaves), Lavandula stoechas (L.) (leaves), Teucrium chamaedrys (L.) (leaves), Equisetum …	English		0.968518	Freya	No microbiology data, or not quantitative	No information on how antibacterial activity was tested	0
1						1	Pérez C., Anesini C.	In vitro antibacterial activity of Argentine folk medicinal plants against Salmonella typhi	1994	Journal of Ethnopharmacology	44	1		41	46	10.1016/0378-8741(94)90097-3	https://www.scopus.com/inward/record.uri?eid=2-s2.0-0028025077&doi=10.1016%2f0378-8741%2894%2990097-3&partnerID=40&md5=8d1286600c277213481fdbd849d7873a	Boiling water extracts of 132 samples from 54 plant families, commonly used in Argentine folk medicine, were screened for antibacterial activity against Salmonella typhi. The agar-well diffusion method was used. A reference concentration-response curve for ampicillin was used to estimate the apparent activity of the samples. Twenty four species showed antibacterial activity. Cassia occidentalisro…	English		0.981375	Freya	Data extracted	Had to calculate the raw ZOI diameter from Amp-equivalent dose data	1
1						1	Yongabi K.A., Dukku U.H., Agho M.O., Chindo I.Y.	Studies on the antifungal properties of Urtica dioica; Urticaceae (Stinging Nettle)	2000	Journal of Phytomedicine and Therapeutics	5	1		39	43		https://www.scopus.com/inward/record.uri?eid=2-s2.0-0034426758&partnerID=40&md5=0d8acb4606472836be96f9c43aff8941	A study was conducted to investigate the antifungal properties of Urtica dioica (the red Stinging Nettle), in vitro and in vivo. A cold methanol extract of whole plant (stems, leaves and roots) showed marked inhibitory properties against Trichophyton rubrum, Trichophyton mentagrophytes, Microsporum canis and Aspergillus fumigatus with Trichophyton rubrum exhibiting appreciable inhibition with gro…	English		0.989	Freya	No MIC/ZOI data	Only growth inhibition data, no MIC or ZOI	0
1			1			1	Sabir E.C., Zervent Ünal B.	The Using of Nettle Fiber in Towel Production and Investigation of the Performance Properties	2017	Journal of Natural Fibers	14	6		781	787	10.1080/15440478.2017.1279102	https://www.scopus.com/inward/record.uri?eid=2-s2.0-85013074460&doi=10.1080%2f15440478.2017.1279102&partnerID=40&md5=35c87511f30745870370f69f20cb7b34	In this study, using of nettle fiber, a natural fiber, in towel production and the selected performance properties were examined. Six different towel samples were produced in the study. Ground warp yarns of all towels are cotton. Three different raw materials as weft yarns and two different raw materials as pile warp yarns were selected. The yarn containing nettle fiber (70% cotton/30% nettle) wa…	English		0.996421	Freya	No MIC/ZOI data	No information on how antibacterial activity was tested	0
1						1	Saklani S., Chandra S.	In vitro antimicrobial activity, nutritional profile and phytochemical screening of garhwal himalaya medicinal plant - Urtica dioica	2012	International Journal of Pharmaceutical Sciences Review and Research	12	2		57	60		https://www.scopus.com/inward/record.uri?eid=2-s2.0-84856867067&partnerID=40&md5=ac4244990faea2ffcf19f101e328886f	In this study, all extract of nettle (Urtica dioica L.) was studied for in vitro antibacterial, antifungal activity, nutritional evaluation and phytochemical screening. The plant edible leaf content nutrients such as crude protein 1.5%, carbohydrates 21.98%, crude fiber 2.9% and ash content 8.5% and minerals as calcium, magnesium, potassium and phosphorus 0.42, 0.53, 0.75 and 0.086 mg/100gm) resp…	English		0.999513	Freya	Data extracted		0
1						1	Alidoost F.A., Anvari M., Jaliseh S.A.	Antimicrobial Activity of Aqueous and Alcoholic Extracts of Chamomile, Fleawort, Aquatic Pennyroyal and Nettle Plants on Klebsiella pneumoniae and Comparing Their Effects with Common Antibiotics	2020	Iranian Journal of Medical Microbiology	14	4		361	373	10.30699/ijmm.14.4.361	https://www.scopus.com/inward/record.uri?eid=2-s2.0-85100007598&doi=10.30699%2fijmm.14.4.361&partnerID=40&md5=b60d751d05de433a22f970a936bd3043	Background: In recent years, the use of medicinal plants has increased due to their lower side effects and costs compared to chemical drugs and patients' adaptation to these drugs. This study was performed to investigate the antibacterial effect of aqueous and alcoholic extract of four native medicinal plants of Gilan province against the bacterium Klebsiella pneumoniae. Materials & Methods: In t…	English			Freya	Data extracted		0
1						1	Rodríguez-Quezada M.P., Gamarra-Torres O.A., Pérez-Azahuanche F.R.	Phytochemical screening and antibacterial activity of the extracts of six medicinal plants used in amazon [Tamizaje fitoquímico y actividad antibacteriana de los extractos de seis plantas medicinales usa-das en amazonas]	2021	Medicina Naturista	15	1		32	37		https://www.scopus.com/inward/record.uri?eid=2-s2.0-85100794512&partnerID=40&md5=cbc03f0d3bb0b6f040e8c9d338e548c2	The objective of the study was to qualitatively identify the secondary metabolites and to evaluate the antibacterial activity of the aqueous and alcoholic extracts of Passiflora ligularis, Sambucus peruvianus, Desmodium molliculum, Urtica dioica, Malva silvestris and Lomatia ligularis on Escherichia coli and Pseudomona aureginosa, responsible for urinary and puerperal infections. The phytochemica…	Spanish			Freya	Data extracted then excluded, low quality	Lots of experimental combinations of extract/species are not reported in results and it's not clear if they wer enot done or just not reported	0
			1			1	Quan, HX; Sun, N; Liu, SL; Li, MY; Wang, HL; Wang, Z	The analysis of flavonoids and triterpenes extracted from Urtica by LC-MS and the antimicrobial activity of the extracts	2021	JOURNAL OF FOOD PROCESSING AND PRESERVATION	AOP		e15706			10.1111/jfpp.15706		The purpose of this study was to explore the single factors including the time, solid-liquid ratio, choice of organic solvent, and ethanol concentration that influenced the extraction of flavonoids and triterpenoids from Urtica and firstly optimized the ultrasonic-assisted extract conditions using the response surface method. The ethanol extract of Urtica was further purified by polyamide column …	English			Erin	Exclude: is the only paper on U. fissa		0
1	1		1			1	Bhandari, S; Khadayat, K; Poudel, S; Shrestha, S; Shrestha, R; Devkota, P; Khanal, S; Marasini, BP	Phytochemical analysis of medicinal plants of Nepal and their antibacterial and antibiofilm activities against uropathogenic Escherichia coli	2021	BMC COMPLEMENTARY MEDICINE AND THERAPIES	21	1	116			10.1186/s12906-021-03293-3		Background A biofilm is an extracellular polymeric substance (EPS) composed of polysaccharides, proteins, nucleic acids, and lipids that impede antibiotics and immune cells, thus providing a shielded environment for bacterial growth. Due to biofilm formation, some microbes can show up to 1000 fold increased resistance towards the antibiotics than the normal planktonic forms. The study was conduct…	English			Erin	Exclude: is the only paper on U. parviflora		0
					1	1	Dar SA, Ganai FA, Yousuf AR, Balkhi M, Bhat TM, Bhat FA.	Bioactive potential of leaf extracts from Urtica dioica L. against fish and human pathogenic bacteria. Afr J Microbiol 2012; 6:6893-6899	2012	Afr J Microbiol	6			6893	6899	10.5897/AJMR12.336		The localization of bioactive phytochemical(s) may be one of the important approaches for the containment of antibiotic resistance. This study evaluated the antibacterial activity and toxicity of crude extracts and fractions from Urtica dioica L. Successive extraction of the leaves with hexane, chloroform, ethyl acetate and methanol; and their screening for antibacterial activity by disc diffusio…	English			Freya	Data extracted		0
					1	1	Dulger, B. & A. Gonuz	Antimicrobial activity of certain plants used in Turkish traditional medicine.	2004	Asian J. Plant Sci.	3			104	107	10.3923/ajps.2004.104.107		Ethanolic extracts of 16 Turkish plant species used in folk medicine were investigated for their antimicrobial activities against nine bacterial species (Escherichia coli, Staphylococcus aureus, Klebsiella pneumoniae, Pseudomonas aeruginosa, Proteus vulgaris, Bacillus cereus, Mycobacterium smegmatis, Listeria monocytogenes and Micrococcus luteus) and three yeasts (Candida albicans, Kluyveromyces …	English			Freya	Data extracted		0
					1	1	Doğruöz, Nihal, Zeybek, Zuhal & Karagoz, Ali.	Antibacterial activity of some plant extracts.	2008	IUFS Journal of Biology	67			17	21	N/A		Ten aqueous and one ethanolic extracts from medicinal plants used in Turkey were evaluated for antimicrobial activity. Plant extracts were prepared using distilled water and 50 % ethanol. It was found that three plant extracts from the 9 plants studied had antibacterial activity. These activities were produced by the aqueous extracts of Pistacia, Tilia argentea and Anthemis pungens. All of these …	English			Erin	Data extracted		0
					1	1	Zavoi, S. Fetea, F. Ranga, F. Pop, R.M. Baciu A. and Socaciu, C.,	Comparative Fingerprint and Extraction Yield of Medicinal Herb Phenolics with Hepatoprotective Potential, as Determined by UV-Vis and FT-MIR Spectroscopy	2011	Notulae Botanicae Horti Agrobotanicae Cluj–Napoca	39	2		82	89	https://www.notulaebotanicae.ro/index.php/nbha/article/view/6278/6453		The present study was aimed to compare the polyphenolic composition of six medicinal herbs, from wild flora of Romania. The plants investigated, Cynara scolimus (artichoke), Taraxacum officinalis (dandelion), Chelidonium majus (celandine), Hypericum perforatum(St. John’s wort), Silybum marianum (Mary thistle) and Lycopodium clavatum (Wolf ’s claw) are known, to have hepatoprotective action. Using…	English			Erin	No microbiology data, or not quantitative		0
					1	1	Anesini C. and Perez C.,	Screening of Plants used in Argentine Folk Medicine	1993	Journal of Ethnopharmacology	39			119	128	10.1016/0378-8741(93)90027-3		Screening of 132 extracts from Argentine folk-medicinal plants for antimicrobial activity has been conducted using a penicillin G resistant strain of Staphylococcus aureus, Escherichia coli and Aspergillus niger as test microorganisms. Cephazolin, ampicillin and miconazole were used as standard antibiotics and concentration-response curves were obtained using the agar-well diffusion method. Boili…	English			Erin	Data extracted		0
					1	1	Gottshall, R.Y., Lucas, E.H., Lickfeldt, A., Roberts, J.M.	The occurrence of antibacterial substances active against Mycobacterium tuberculosis in seed plants.	1949	Journal of Clinical Investigation	28			920	923	N/A		N/A	English			Freya	Data extracted then excluded, low quality		0
					1	1	Dar SA, Ganai FA, Yousuf AR, Balkhi M, Bhat TM, Bhat FA.	Bioassay guided isolation and identification of anti-inflammatory and antimicrobial compounds from Urtica dioica L. (Urticaceae) leaves.	2012	African J Biotechnol.	11	65		12910	12920	10.5897/AJB11.3753		The present study describes the anti-inflammatory, anti-microbial activity and lipophilic profile with acute toxicological studies of Urtica dioica. Successive extraction of the leaves with organic solvents of increasing polarity and their screening for anti-inflammatory and anti-microbial activity was assessed. Hexane extract showed good anti-inflammatory and anti-microbial activity; hence it wa…	English			Freya	Duplicate publication	Same data as in Afr J Microbiol paper by the same authors, and Afr J Microbiol has actual values for ZOIs	0
					1	1	Barkaoui, T., Kacem, R., Guesmi, F., Blell, A. and Landoulsi, A.	Evaluation of antibacterial and antioxidant properties of Urtica urens extract tested by experimental animals.	2017	International Journal of Pharmacology	13	3		332	339	10.3923/ijp.2017.332.339		Background and Objective: Many plant extract have been reported to have an antimicrobial and antioxidative activities, for instance, Salmonella typhimurium, recognized as the main causes of food contaminations and may induce various human infections. In addition, hydrogen peroxide (H2O2) induced reactive oxygen species and the absence of their scavenge systems in cells leads to oxidative stress. …	English			Erin	No MIC/ZOI data		0

## Sheet: Table S4
Reason for exclusion during full text screening	Number of studies
Data extracted then excluded, low quality	6
Duplicate publication	3
Exclude: is the only paper on U. fissa	1
Exclude: is the only paper on U. parviflora	1
Nettle not evaluated, or not evaluated independently	10
No human pathogens used	1
No MIC or ZOI data provided	17
No microbiology data, or data not quantitative	8
Partial duplicate, include only some data and combine into one study with Dar et al. (2012) Afr J Microbiol	1
Semi-synthetic derivatives of natural compounds used	1
Total	49

## Sheet: Table S5
Study ID	Includes ZOI data	Includes MIC data	Authors	Title	Year	Source title	Volume	Issue	Art. No.	Page start	Page end	DOI	Link	Full text reader
Ahmad_2014	1	1	Ahmad M., Farah-Saeed., Mehjabeen, Sherwani S.K., Jahan N.	Evaluation of anti-microbial potential of some medicinal plants	2014	International Journal of Phytomedicine	6	1		115	121		https://www.scopus.com/inward/record.uri?eid=2-s2.0-84922802284&partnerID=40&md5=8109df61568bffcdb7a437317785cfaa	Erin
Akgunlu_2016	0	1	Akgunlu S., Sekeroglu N., Koca-Caliskan U., Ozkutlu ., Ozcelik B., Kulak M., Gezici S.	Research on selected wild edible vegetables: Mineral content and antimicrobial potentials	2016	Ann. Phytomedicine	5	2		50	57	10.21276/ap.2016.5.2.6		Erin
Albayrak_2012	1	0	Albayrak S., Aksoy A., Sagdic O., Albayrak S.	Antioxidant and antimicrobial activities of different extracts of some medicinal herbs consumed as tea and spices in turkey	2012	Journal of Food Biochemistry	36	5		547	554	10.1111/j.1745-4514.2011.00568.x	https://www.scopus.com/inward/record.uri?eid=2-s2.0-84867221574&doi=10.1111%2fj.1745-4514.2011.00568.x&partnerID=40&md5=08b82073d2f7c3b19b6e1a97bb6ca4ce	Freya
Alidoost_2020	1	1	Alidoost F.A., Anvari M., Jaliseh S.A.	Antimicrobial Activity of Aqueous and Alcoholic Extracts of Chamomile, Fleawort, Aquatic Pennyroyal and Nettle Plants on Klebsiella pneumoniae and Comparing Their Effects with Common Antibiotics	2020	Iranian Journal of Medical Microbiology	14	4		361	373	10.30699/ijmm.14.4.361	https://www.scopus.com/inward/record.uri?eid=2-s2.0-85100007598&doi=10.30699%2fijmm.14.4.361&partnerID=40&md5=b60d751d05de433a22f970a936bd3043	Freya
Altuner_2018	0	1	Altuner E.M., Ceter T., Gur M., Guney K., Kiran B., Akwieten H.E., Soulman S.I.	Chemical Composition and Antimicrobial Activities of Cold-Pressed Oils Obtained From Nettle, Radish and Pomegranate Seeds	2018	Kastamonu Univ. J. For. Fac.	18	3		236	247	10.17475/kastorman.498413		Freya
Anesini_1993	1	0	Anesini C., Pérez C.	Screening of Plants used in Argentine Folk Medicine	1993	Journal of Ethnopharmacology	39	2		119	128	10.1016/0378-8741(93)90027-3		Erin
Bagheri_2020	1	0	Bagheri R., Ariaii P., Motamedzadegan A.	Characterization, antioxidant and antibacterial activities of chitosan nanoparticles loaded with nettle essential oil	2020	Journal of Food Measurement and Characterization	15			1395	1402	10.1007/s11694-020-00738-0	https://www.scopus.com/inward/record.uri?eid=2-s2.0-85095821512&doi=10.1007%2fs11694-020-00738-0&partnerID=40&md5=3936896cd912d1f8dd60f46f3c02c4c8	Erin
Batool_2017	1	1	Batool R., Salahuddin H., Mahmood T., Ismail M.	Study of anticancer and antibacterial activities of Foeniculum vulgare, Justicia adhatoda and Urtica dioica as natural curatives	2017	Cellular and Molecular Biology	63	9		109	114	10.14715/cmb/2017.63.9.19	https://www.scopus.com/inward/record.uri?eid=2-s2.0-85030642873&doi=10.14715%2fcmb%2f2017.63.9.19&partnerID=40&md5=7330cfe615bfed83c91487bc55c2a835	Freya
Bobis_2015	0	1	Bobis O., Dezmirean D.S., Tomos L., Chirila F., Al. Marghitas L.	Influence of phytochemical profile on antibacterial activity of different medicinal plants against gram-positive and gram-negative bacteria	2015	Applied Biochemistry and Microbiology	51	1		113	118	10.1134/S0003683815010044	https://www.scopus.com/inward/record.uri?eid=2-s2.0-84925459026&doi=10.1134%2fS0003683815010044&partnerID=40&md5=53a02721f04900bf0908e17897d19575	Freya
Brantner_1994	1	1	Brantner A., Grein E.	Antibacterial activity of plant extracts used externally in traditional medicine	1994	Journal of Ethnopharmacology	44	1		35	40	10.1016/0378-8741(94)90096-5	https://www.scopus.com/inward/record.uri?eid=2-s2.0-0028106841&doi=10.1016%2f0378-8741%2894%2990096-5&partnerID=40&md5=5b7108a5153447b3ccbbda1befbe4d88	Erin
Bulut_2009	1	0	Bulut Ç., Altiok E., Bayraktar O., Ülkü S.	Antioxidative and antimicrobial screening of 19 commercial essential oils in Turkey	2009	Acta Horticulturae	826			111	116	10.17660/ActaHortic.2009.826.14	https://www.scopus.com/inward/record.uri?eid=2-s2.0-70350050388&doi=10.17660%2fActaHortic.2009.826.14&partnerID=40&md5=6f60ed49b93c5570559cc6a0eb51ce3f	Erin
Chauhan_2017	1	0	Chauhan N., Farooq U., Khan M.A.	Efficacy of medicinal plants against human pathogens isolated from western Himalayas of Himachal Pradesh	2017	Asian Journal of Pharmaceutical and Clinical Research	10	9		353	357	10.22159/ajpcr.2017.v10i9.19708	https://www.scopus.com/inward/record.uri?eid=2-s2.0-85029573986&doi=10.22159%2fajpcr.2017.v10i9.19708&partnerID=40&md5=9bbdf70f4b29b5d52a8eebff3f10e4cc	Freya
Dar_2012_2013	1	1	Dar S.A., Ganai F.A., Yousuf A.R., Balkhi M., Bhat T.M., Bhat F.A. / Dar S.A., Ganai F.A., Yousuf A.R., Balkhi M.-U.-H., Bhat T.M., Sharma P.	Bioactive potential of leaf extracts from Urtica dioica L. against fish and human pathogenic bacteria / Pharmacological and toxicological evaluation of Urtica dioica	2012 / 2013	Afr J Microbiol / Pharmaceutical Biology	6 / 51	NA / 2		6893 / 170	6899 / 180	10.5897/AJMR12.336 / 10.3109/13880209.2012.715172	NA / https://www.scopus.com/inward/record.uri?eid=2-s2.0-84872473890&doi=10.3109%2f13880209.2012.715172&partnerID=40&md5=e32866afbefcfd8cd50655003db16ceb	Freya
Deliorman Orhan_2012	0	1	Deliorman Orhan D., Özçelik B., Hoşbaş S., Vural M.	Assessment of antioxidant, antibacterial, antimycobacterial, and antifungal activities of some plants used as folk remedies in Turkey against dermatophytes and yeast-like fungi	2012	Turkish Journal of Biology	36	6		672	686	10.3906/biy-1203-33	https://www.scopus.com/inward/record.uri?eid=2-s2.0-84868593940&doi=10.3906%2fbiy-1203-33&partnerID=40&md5=00fd2b12c39be1b7d631e7e2ee740efb	Erin
Dogruoz Güngör_2008	1	0	Doğruöz N., Zeybek Z., Karagoz A.	Antibacterial activity of some plant extracts	2008	IUFS Journal of Biology	67	1		17	21			Erin
Dulger_2004	1	0	Dulger B., Gonuz A.	Antimicrobial activity of certain plants used in Turkish traditional medicine	2004	Asian J. Plant Sci.	3	1		104	107	10.3923/ajps.2004.104.107		Freya
Erdogrul_2002	1	0	Erdoǧrul Ö.T.	Antibacterial activities of some plant extracts used in folk medicine	2002	Pharmaceutical Biology	40	4		269	273	10.1076/phbi.40.4.269.8474	https://www.scopus.com/inward/record.uri?eid=2-s2.0-0036405444&doi=10.1076%2fphbi.40.4.269.8474&partnerID=40&md5=8b0a8f724be4ffe881503693563fda57	Freya
Ferrazzano_2013	1	0	Ferrazzano G.F., Roberto L., Catania M.R., Chiaviello A., De Natale A., Roscetto E., Pinto G., Pollio A., Ingenito A., Palumbo G.	Screening and scoring of antimicrobial and biological activities of italian vulnerary plants against major oral pathogenic bacteria	2013	Evidence-based Complementary and Alternative Medicine	2013		316280			10.1155/2013/316280	https://www.scopus.com/inward/record.uri?eid=2-s2.0-84888631364&doi=10.1155%2f2013%2f316280&partnerID=40&md5=f85fc1db0d6f5f84f89c88c1f3e721ca	Erin
GeneralicMekinic_2019	0	1	Generalić Mekinić I., Skroza D., Ljubenkov I., Katalinić V., Šimat V.	Antioxidant and antimicrobial potential of phenolic metabolites from traditionally used Mediterranean herbs and spices	2019	Foods	8	11	579			10.3390/foods8110579	https://www.scopus.com/inward/record.uri?eid=2-s2.0-85075061940&doi=10.3390%2ffoods8110579&partnerID=40&md5=136af19cd983f2d21a32c6a1bb82aacd	Freya
Ghaedi_2015	1	0	Ghaedi M., Naghiha R., Jannesar R., dehghanian N., Mirtamizdoust B., pezeshkpour V.	Antibacterial and antifungal activity of flower extracts of Urtica dioica, Chamaemelum nobile and Salvia officinalis: Effects of Zn[OH]2 nanoparticles and Hp-2-minh on their property	2015	Journal of Industrial and Engineering Chemistry	32			353	359	10.1016/j.jiec.2015.09.007	https://www.scopus.com/inward/record.uri?eid=2-s2.0-84948654735&doi=10.1016%2fj.jiec.2015.09.007&partnerID=40&md5=74dbde5b064544776a307f683b7cabb2	Erin
Ghaima_2013	1	0	Ghaima K.K., Hashim N.M., Ali S.A.	Antibacterial and antioxidant activities of ethyl acetate extract of nettle (Urtica dioica) and dandelion (Taraxacum officinale)	2013	Journal of Applied Pharmaceutical Science	3	5		96	99	10.7324/JAPS.2013.3518	https://www.scopus.com/inward/record.uri?eid=2-s2.0-84880622670&doi=10.7324%2fJAPS.2013.3518&partnerID=40&md5=8fc2f44e977fa7608aa63c62a7a9f4f0	Erin
Gharibzahedi_2016	0	1	Gharibzahedi S.M.T., Mohammadnabi S.	Characterizing the novel surfactant-stabilized nanoemulsions of stinging nettle essential oil: Thermal behaviour, storage stability, antimicrobial activity and bioaccessibility	2016	Journal of Molecular Liquids	224			1332	1340	10.1016/j.molliq.2016.10.120	https://www.scopus.com/inward/record.uri?eid=2-s2.0-84997334783&doi=10.1016%2fj.molliq.2016.10.120&partnerID=40&md5=3149d781df8b715c0376c48c45fa7396	Erin
Gülçin_2004	1	0	Gülçin I., Küfrevioǧlu Ö.I., Oktay M., Büyükokuroǧlu M.E.	Antioxidant, antimicrobial, antiulcer and analgesic activities of nettle (Urtica dioica L.)	2004	Journal of Ethnopharmacology	90			205	215	10.1016/j.jep.2003.09.028	https://www.scopus.com/inward/record.uri?eid=2-s2.0-0842304876&doi=10.1016%2fj.jep.2003.09.028&partnerID=40&md5=5cc6736f4ac149837c9920cfaf4b8657	Erin
Gupta_2019	1	0	Gupta S.M., Kumar K., Dwivedi S.K., Bala M.	Bioactive potential of Indian stinging plants leaf extract against pathogenic fungi	2019	Journal of Complementary and Integrative Medicine	16	1	125			10.1515/jcim-2017-0125	https://www.scopus.com/inward/record.uri?eid=2-s2.0-85049260383&doi=10.1515%2fjcim-2017-0125&partnerID=40&md5=0b2cbc9dcf0e8f00616e7e9e862e02d4	Erin
Hussain_2011	1	0	Hussain I., Khattak M.U.R., Ullah R., Muhammad Z., Khan N., Khan F.A., Ullah Z., Haider S.	Phytochemicals screening and antimicrobial activities of selected medicinal plants of Khyberpakhtunkhwa Pakistan	2011	African Journal of Pharmacy and Pharmacology	5	6		746	750	10.5897/AJPP11.175	https://www.scopus.com/inward/record.uri?eid=2-s2.0-79960268299&doi=10.5897%2fAJPP11.175&partnerID=40&md5=633d86bc84557563be5a1aa2ac4475f2	Erin
Jimoh_2010	0	1	Jimoh F., Adedapo A., Aliero A., Afolayan A.	Polyphenolic and biological activities of leaves extracts of Argemone subfusiformis (Papaveraceae) and Urtica urens (Urticaceae)	2010	Revista de Biologia Tropical	58	4		1517	1531		https://www.scopus.com/inward/record.uri?eid=2-s2.0-78650701467&partnerID=40&md5=5dc506470f1c93e80de85dbe18e500c6	Erin
Kacaniova_2020	0	1	Kačániová M., Žiarovská J., Kunová S., Rovná K., Savistkaya T., Hrinshpan D., Valková V., Galovičová L., Borotová P., Ivanišová E.	Antimicrobial potential of different medicinal plants against food industry pathogens	2020	Potravinárstvo Slovak Journal of Food Sciences	14			494	500	10.5219/1387	https://www.scopus.com/inward/record.uri?eid=2-s2.0-85089492846&doi=10.5219%2f1387&partnerID=40&md5=7dad3ef78cdb3dac9d090a6a71c90d06	Freya
Kan_2009	0	1	Kan Y., Orhan I., Koca U., Özçelik B., Aslan S., Kartal M., Küsmenoglu Ş.	Fatty acid profile and antimicrobial effect of the seed oils of Urtica dioica and U. pilulifera	2009	Turkish Journal of Pharmaceutical Sciences	6	1		21	30		https://www.scopus.com/inward/record.uri?eid=2-s2.0-68049106062&partnerID=40&md5=c27476e070c238793ab57ff18f28fc46	Both, trial
Khan_2011	0	1	Khan A.M., Qureshi R.A., Gillani S.A., Ullah F.	Antimicrobial activity of selected medicinal plants of Margalla hills, Islamabad, Pakistan	2011	Journal of Medicinal Plant Research	5	18		4665	4670		https://www.scopus.com/inward/record.uri?eid=2-s2.0-81555217900&partnerID=40&md5=4b7a3db61a05b1f19c7b1fc43f1fb266	Freya
Korpe_2013	1	1	Körpe D.A., Işeri Ö.D., Sahin F.I., Cabi E., Haberal M.	High-antibacterial activity of Urtica spp. seed extracts on food and plant pathogenic bacteria	2013	International Journal of Food Sciences and Nutrition	64	3		355	362	10.3109/09637486.2012.734290	https://www.scopus.com/inward/record.uri?eid=2-s2.0-84876028185&doi=10.3109%2f09637486.2012.734290&partnerID=40&md5=882fbd9329cd0bdfcc38e4aecdc57e5d	Freya
Kukrić_2012	0	1	Kukrić Z.Z., Topalić-Trivunović L.N., Kukavica B.M., Matoš S.B., Pavičić S.S., Boroja M.M., Savić A.V.	Characterization of antioxidant and antimicrobial activities of nettle leaves (Urtica dioica L.)	2012	Acta Periodica Technologica	43			257	272	10.2298/APT1243257K	https://www.scopus.com/inward/record.uri?eid=2-s2.0-84873582591&doi=10.2298%2fAPT1243257K&partnerID=40&md5=4a77778e91085d914f807899e91d0054	Erin
Mahmoudi_2014	1	1	Mahmoudi R., Amini K., Fakhri O., Alem M.	Aroma profile and antimicrobial properties of alcoholic and aqueous extracts from root, leaf and stalk of nettle (Urtica dioica L.)	2014	J. Microbiol. Biotechnol. Food Sci.	4	3		220	224	10.15414/jmbfs.2014-15.4.3.220-224		Erin
Maobe_2013, antibacterial	1	0	Maobe M.A.G., Gitu L., Gatebe E., Rotich H., Karanja P.N., Votha D.M., Wambugu J., Muingai C.	Antimicrobial activities of eight selected medicinal herbs used for the treatment of diabetes, malaria and pneumonia in kisii region,southwest Kenya	2013	Global Journal of Pharmacology	7	1		25	33	10.5829/idosi.gjp.2013.7.1.65133	https://www.scopus.com/inward/record.uri?eid=2-s2.0-84876452865&doi=10.5829%2fidosi.gjp.2013.7.1.65133&partnerID=40&md5=e273c7f8a014a34fcdb927552c43f466	Erin
Maobe_2013, antifungal	1	0	Maobe M.A.G., Gitu L., Gatebe E., Rotich H., Karanja P.N., Votha D.M., Nderitu I.W., Kungu W.	Antifungal activity of eight selected medicinal herbs used for the treatment of diabetes, malaria and pneumonia in Kisii Region, Southwest Kenya	2013	World Journal of Medical Sciences	8	1		74	78	10.5829/idosi.wjms.2013.8.1.6662	https://www.scopus.com/inward/record.uri?eid=2-s2.0-84875301891&doi=10.5829%2fidosi.wjms.2013.8.1.6662&partnerID=40&md5=b77085be6a1cee43d4bf15056c909174	Erin
Masadeh_2014	1	0	Masadeh M.M., Alkofahi A.S., Alzoubi K.H., Tumah H.N., Bani-Hani K.	Anti-Helicobactor pylori activity of some Jordanian medicinal plants	2014	Pharmaceutical Biology	52	5		566	569	10.3109/13880209.2013.853811	https://www.scopus.com/inward/record.uri?eid=2-s2.0-84898478235&doi=10.3109%2f13880209.2013.853811&partnerID=40&md5=be24a87f0f1856f28faec603941b5190	Freya
Mikaeili_2014	0	1	Mikaeili A., Karimi I., Modaresi M., Bagherinasab Z.	Assessment of antidermatophytic activities of Urtica dioica L. against Microsporum canis in a guinea pig model	2013	Tropical Journal of Pharmaceutical Research	12	6		997	1002	10.4314/tjpr.v12i6.19	https://www.scopus.com/inward/record.uri?eid=2-s2.0-84891135290&doi=10.4314%2ftjpr.v12i6.19&partnerID=40&md5=5a27a374d4484e75efe9a5b533885097	Freya
ModarresiChahardehi_2012_RevBiolTrop	1	1	Modarresi-Chahardehi A., Ibrahim D., Sulaiman S.F., Mousavi L.	Screening antimicrobial activity of various extracts of Urtica Dioica	2012	Revista de Biologia Tropical	60	4		1567	1576	10.15517/rbt.v60i4.2074	https://www.scopus.com/inward/record.uri?eid=2-s2.0-84870286765&doi=10.15517%2frbt.v60i4.2074&partnerID=40&md5=360db8f02be574b108a6f2b8a904ab23	Freya
Moradi_2017	0	1	Moradi P., Amini K.	Extraction and identification of urtica dioica L extract and its antibacterial and antifungal properties	2017	Journal of Mazandaran University of Medical Sciences	27	151		74	85		https://www.scopus.com/inward/record.uri?eid=2-s2.0-85026899114&partnerID=40&md5=ca97732ed4f30c4226e370e64a313479	Freya
Motamedi_2014	1	1	Motamedi H., Seyyednejad S.M., Bakhtiari A., Vafaei M.	Introducing Urtica dioica, A Native Plant of Khuzestan, As an Antibacterial Medicinal Plant	2014	Jundishapur J Nat Pharm Prod	9	4	e15904			10.17795/jjnpp-15904		Erin
Mzid_2017	0	1	Mzid M., Khedir S.B., Salem M.B., Regaieg W., Rebai T.	Antioxidant and antimicrobial activities of ethanol and aqueous extracts from Urtica urens	2017	Pharmaceutical Biology	55	1		775	781	10.1080/13880209.2016.1275025	https://www.scopus.com/inward/record.uri?eid=2-s2.0-85021852704&doi=10.1080%2f13880209.2016.1275025&partnerID=40&md5=ea751609ff554df302cef8a959cdde9e	Erin
Nazeri_2015	0	1	Nazeri M., Ata-Bakhshian R., Taghizadeh M., Talaee R., Mahboubi M.	Antifungal activity of herbal extracts against Malassezia species	2015	Iranian Journal of Dermatology	18	71		10	15		https://www.scopus.com/inward/record.uri?eid=2-s2.0-84935917400&partnerID=40&md5=d8cc62f9649d5918d77c92526b4e053c	Erin
Okmen_2015	1	0	Okmen A.S.	Antioxidant and antibacterial activities of different plants extracts against staphylococcus aureus isolated from soccer player’s shoes and knowledge and applications about foot hygiene of the soccer players	2015	African Journal of Traditional, Complementary and Alternative Medicines	12	3		143	149	10.4314/ajtcam.v12i3.18	https://www.scopus.com/inward/record.uri?eid=2-s2.0-84938060088&doi=10.4314%2fajtcam.v12i3.18&partnerID=40&md5=40f1881ca9028a29d118e8ee78fdf2a4	Freya
Perez_1994	1	0	Pérez C., Anesini C.	In vitro antibacterial activity of Argentine folk medicinal plants against Salmonella typhi	1994	Journal of Ethnopharmacology	44	1		41	46	10.1016/0378-8741(94)90097-3	https://www.scopus.com/inward/record.uri?eid=2-s2.0-0028025077&doi=10.1016%2f0378-8741%2894%2990097-3&partnerID=40&md5=8d1286600c277213481fdbd849d7873a	Freya
Pillai_2020	1	1	Pillai M.K., Matamane R.P., Mekbib S.B.	Antimicrobial activities of extracts from Urtica urens	2020	Food Research	4	5		1487	1492	10.26656/fr.2017.4(5).088	https://www.scopus.com/inward/record.uri?eid=2-s2.0-85086375642&doi=10.26656%2ffr.2017.4%285%29.088&partnerID=40&md5=c8b9c34d5fc9e4c3d091250a3fee565e	Erin
Rafsanjany_2013	1	0	Rafsanjany N., Lechtenberg M., Petereit F., Hensel A.	Antiadhesion as a functional concept for protection against uropathogenic Escherichia coli: In vitro studies with traditionally used plants with antiadhesive activity against uropathognic Escherichia coli	2013	Journal of Ethnopharmacology	145	2		591	597	10.1016/j.jep.2012.11.035	https://www.scopus.com/inward/record.uri?eid=2-s2.0-84872128012&doi=10.1016%2fj.jep.2012.11.035&partnerID=40&md5=e56fdaad92b41cb819760594fd5826b0	Erin
Rajput_2019	0	1	Rajput P., Choudhary M., Sharma R.A.	Comparing antibacterial potential and phytochemical constituents of two species of genus Urtica	2019	Int. J. Life Sci. Pharma Res.	9	4		90	102	10.22376/ijpbs/lpr.2019.9.4.P90-102		Erin
Ramtin_2013	1	1	Ramtin M., Massiha A., Khoshkholgh-Pahlaviani M.R.M., Issazadeh K., Assmar M., Zarrabi S.	In vitro antimicrobial activity of Iris pseudacorus and Urtica dioica	2014	Zahedan J. Res. Med. Sci.	16	3		35	39			Erin
Rolta_2020	0	1	Rolta R., Kumar V., Sourirajan A., Upadhyay N.K., Dev K.	Phytocompounds of three medicinal plants (juniperus communis, urtica dioica and coleus forskohlii) of north west himalayas increases the potency of antibacterial and antifungal antibiotics	2020	Plant Archives	20			481	489		https://www.scopus.com/inward/record.uri?eid=2-s2.0-85090838551&partnerID=40&md5=50f897d09c4a8fd527532e9d02861e38	Freya
Said_2020	1	0	Said O., Khamaysi I., Kmail A., Fulder S., Abofarekh B., Amin R., Daraghmeh J., Saad B.	In Vitro and Randomized, Double-Blind, Placebo-Controlled Trial to Determine the Efficacy and Safety of Nine Antiacne Medicinal Plants	2020	Evidence-based Complementary and Alternative Medicine	2020		3231413			10.1155/2020/3231413	https://www.scopus.com/inward/record.uri?eid=2-s2.0-85089134919&doi=10.1155%2f2020%2f3231413&partnerID=40&md5=9e7ae7974dd0e5a2893c8bcdf7aa5602	Freya
Saklani_2012	1	0	Saklani S., Chandra S.	In vitro antimicrobial activity, nutritional profile and phytochemical screening of garhwal himalaya medicinal plant - Urtica dioica	2012	International Journal of Pharmaceutical Sciences Review and Research	12	2		57	60		https://www.scopus.com/inward/record.uri?eid=2-s2.0-84856867067&partnerID=40&md5=ac4244990faea2ffcf19f101e328886f	Freya
Salehzadeh_2014	1	1	Salehzadeh A., Asadpour L., Naeemi A.S., Houshmand E.	Antimicrobial activity of methanolic extracts of Sambucus ebulus and Urtica dioica against clinical isolates of methicillin resistant Staphylococcus aureus	2014	African Journal of Traditional, Complementary and Alternative Medicines	11	5		38	40	10.4314/ajtcam.v11i5.6	https://www.scopus.com/inward/record.uri?eid=2-s2.0-84911865383&doi=10.4314%2fajtcam.v11i5.6&partnerID=40&md5=ee46d86894952b051f68d6c866cd9d79	Freya
Salih_2014	1	0	Salih N.A., Arif E.Dh., Ali D.J.	Antibacterial effect of nettle (Urtica dioica)	2014	Al-Qadisiyah Journal of Veterinary Medicine Sciences	13	1		1	6			Freya
Singh_2012	1	1	Singh R., Dar S.A., Sharma P.	Antibacterial activity and toxicological evaluation of semi purified hexane extract of urtica dioica leaves	2012	Research Journal of Medicinal Plant	6	2		123	135	10.3923/rjmp.2012.123.135	https://www.scopus.com/inward/record.uri?eid=2-s2.0-80155139458&doi=10.3923%2frjmp.2012.123.135&partnerID=40&md5=8c3bb7a9845d993adee4cf4b5214917d	Freya
Singh_2013	1	1	Singh R., Hussain S., Verma R., Sharma P.	Anti-mycobacterial screening of five Indian medicinal plants and partial purification of active extracts of Cassia sophera and Urtica dioica	2013	Asian Pacific Journal of Tropical Medicine	6	5		366	371	10.1016/S1995-7645(13)60040-1	https://www.scopus.com/inward/record.uri?eid=2-s2.0-84876720803&doi=10.1016%2fS1995-7645%2813%2960040-1&partnerID=40&md5=d69ffb74099bd34c9421c19eda4b05e8	Erin
Steenkamp_2004	0	1	Steenkamp V., Mathivha E., Gouws M.C., Van Rensburg C.E.J.	Studies on antibacterial, antioxidant and fibroblast growth stimulation of wound healing remedies from South Africa	2004	Journal of Ethnopharmacology	95			353	357	10.1016/j.jep.2004.08.020	https://www.scopus.com/inward/record.uri?eid=2-s2.0-7044220243&doi=10.1016%2fj.jep.2004.08.020&partnerID=40&md5=59c2c7b8765dea671a93996f5be4ba90	Erin
SÜZGEÇ-SELÇUK_2011	0	1	Süzgeç-Selçuk S., Houghton P.J.	Studies on antioxidant and antimicrobial activities of the aerial parts of Urtica dioica L [Urtica dioica L.'nın topraküstü kısımları üzerinde antioksidan ve antimikrobiyal aktivite çalışmaları]	2011	Acta Pharmaceutica Sciencia	53	4		493	498		https://www.scopus.com/inward/record.uri?eid=2-s2.0-84859950652&partnerID=40&md5=7044f9d8664b63f0608cbf6163a3e81c	Erin
Taghvaei_2020	1	0	Taghvaei M., Fazilati M., Nazem H., Habibolahi S., Bastani F.	Comparison of Different Extracts of Nettle in Quercetin and Evaluation of its Antimicrobial Activity	2020	Chem. Methodologies	4	5		572	583	10.22034/chemm.2020.107198		Erin
Thibane_2019	0	1	Thibane V.S., Ndhlala A.R., Abdelgadir H.A., Finnie J.F., Van Staden J.	The cosmetic potential of plants from the Eastern Cape Province traditionally used for skincare and beauty	2019	South African Journal of Botany	122			475	483	10.1016/j.sajb.2018.05.003	https://www.scopus.com/inward/record.uri?eid=2-s2.0-85048116700&doi=10.1016%2fj.sajb.2018.05.003&partnerID=40&md5=94da8088bd44169dcf97637361770991	Freya
Turker_2008	1	0	Turker A.U., Usta C.	Biological screening of some Turkish medicinal plant extracts for antimicrobial and toxicity activities	2008	Natural Product Research	22	2		136	146	10.1080/14786410701591663	https://www.scopus.com/inward/record.uri?eid=2-s2.0-37349026908&doi=10.1080%2f14786410701591663&partnerID=40&md5=5e23e02ed96df05b4c23c77643066934	Both, trial paper
VelascoLazama_2020	0	1	Velasco Lezama R., Ruiz Calvo J., Tapia Aguilar R., Herrera Solís S.B., Cerón Ramírez R., Santana Carrillo J.	Evaluation of hematopoietic and antibacterial activities of urtica urens L.	2020	Pharmacologyonline	2			380	394		https://www.scopus.com/inward/record.uri?eid=2-s2.0-85092333184&partnerID=40&md5=f14a3314f29817b7bfeb1b4632c4db66	Freya
Yiğit_2009	1	0	Yiǧit D., Yiǧit N., Özgen U.	An investigation on the anticandidal activity of some traditional medicinal plants in Turkey	2009	Mycoses	52	2		135	140	10.1111/j.1439-0507.2008.01552.x	https://www.scopus.com/inward/record.uri?eid=2-s2.0-59149098978&doi=10.1111%2fj.1439-0507.2008.01552.x&partnerID=40&md5=d55a3afe909cb57b2c4bd3104abf87a3	Erin
Zeković_2017	0	1	Zeković Z., Cvetanović A., Švarc-Gajić J., Gorjanović S., Sužnjević D., Mašković P., Savić S., Radojković M., Đurović S.	Chemical and biological screening of stinging nettle leaves extracts obtained by modern extraction techniques	2017	Industrial Crops and Products	108			423	430	10.1016/j.indcrop.2017.06.055	https://www.scopus.com/inward/record.uri?eid=2-s2.0-85022096114&doi=10.1016%2fj.indcrop.2017.06.055&partnerID=40&md5=abd97e751d6e76dd3fe134af9902158b	Erin
Zenão_2017	1	1	Zenão S., Aires A., Dias C., Saavedra M.J., Fernandes C.	Antibacterial potential of Urtica dioica and Lavandula angustifolia extracts against methicillin resistant Staphylococcus aureus isolated from diabetic foot ulcers	2017	Journal of Herbal Medicine	10			53	58	10.1016/j.hermed.2017.05.003	https://www.scopus.com/inward/record.uri?eid=2-s2.0-85019689336&doi=10.1016%2fj.hermed.2017.05.003&partnerID=40&md5=df99bd2020d16cba6739b00536ea09b5	Erin
Zeynali Aghdam_2019	1	1	Zeynali Aghdam S., Minaeian S., Sadeghpour Karimi M., Tabatabaee Bafroee A.S.	The antibacterial effects of the mixture of silver nanoparticles with the shallot and nettle alcoholic extracts	2019	Journal of Applied Biotechnology Reports	6	4		158	164	10.29252/JABR.06.04.05	https://www.scopus.com/inward/record.uri?eid=2-s2.0-85081009726&doi=10.29252%2fJABR.06.04.05&partnerID=40&md5=113e8d2ee9afbef8bdbe9aa34b60a6bf	Erin

## Sheet: Table S6
Study ID	Study code	Urtica species	Part of plant	Fresh/dried/freezedried material	Fraction	Fraction short code	Hydrophobicity category	Extraction / preparation method	Extraction temperature (°C)	Extraction time (hours)	Microbe type	Gram +/-	Microbial species	strain	MIC units	MIC	MIC µg/ml	is max tested?
Batool_2017	1	U. dioica	Whole plant?	Dried	Crude extract - methanol	Methanol	2	Maceration of pulversied plant material, filtered and evaporated	Not reported	336	Bacteria	-	Escherichia coli	Clinical isolate	µg/ml	75	75	0
Bobis_2015	2	U. dioica	Whole plant	Dried	Crude extract - ethanol	Ethanol	3	Macerated in 70% ethanol, filtered, resuspended in "alcohol" (ethanol?)	Not reported	336	Bacteria	-	Escherichia coli	FV 755-0139	mg/ml	70.42	70.42	0
Dar_2012_2013	3	U. dioica	Leaves	Dried	Bioassay guided subfraction from hexane ("HF2")	Hexane or hexane subfraction	6	Column chromatography with hexane-ethy acetate gradient	Not reported (soxhlet is heated)	16	Bacteria	-	Escherichia coli	Not reported	µg/ml	15.62	15.62	0
GeneralicMekinic_2019	5	U. dioica	Leaves	Dried	Crude extract - ethanol	Ethanol	3	Maceration of pulversied plant material in 80% ethanol, filtered, washed with solvent	60	1	Bacteria	-	Escherichia coli	O157:H7 ŽM370	mg dry plant material per ml	>6.67	6670	1
Kan_2009	6	U. dioica	Seed	Unclear	Oils	Oils	8	Soxhlet extracted, concentrated, dissolved in 1:1 ethanol:hexane & filter sterilised.	Not reported, soxhlet is heated and oils were later boiled	8	Bacteria	-	Escherichia coli	ATCC 35218	µg/ml	16	16	0
Kan_2009	6	U. dioica	Seed	Unclear	Oils	Oils	8	Soxhlet extracted, concentrated, dissolved in 1:1 ethanol:hexane & filter sterilised.	Not reported, soxhlet is heated and oils were later boiled	8	Bacteria	-	Escherichia coli	Not reported	µg/ml	64	64	0
Korpe_2013	7	U. dioica	Leaves	Dried	Crude extract - methanol	Methanol	2	10g extracted in 100ml MeOH in the dark with shaking, filtered, lyophilised, resuspended in DMSO and filter-sterilised	Room temperature	24	Bacteria	-	Escherichia coli	ATCC 25922	µg/ml	>2048	2048	1
Korpe_2013	7	U. dioica	Leaves	Dried	Crude extract - water	Water	1	10g extracted in 100ml distilled water in the dark with shaking, filtered, lyophilised, resuspended in distilled water and filter-sterilised	70	1	Bacteria	-	Escherichia coli	ATCC 25922	µg/ml	>2048	2048	1
Rajput_2019	8	U.dioica	Leaves	Dried	Crude extract - chloroform	Chloroform	5	20mg plant powder Soxhlet extracted with chloroform, evaporated at room temp; diluted in 100% DMSO at a concentration of 10mg/ml	Not reported	Not reported	Bacteria	-	Escherichia coli	MTCC 1652	mg/ml	50	50000	0
Rajput_2019	8	U.dioica	Leaves	Dried	Crude extract - methanol	Methanol	2	20mg plant powder Soxhlet extracted with methanol, evaporated at room temp; diluted in 100% DMSO at a concentration of 10mg/ml	Not reported	Not reported	Bacteria	-	Escherichia coli	MTCC 1652	mg/ml	6.25	6250	0
Rajput_2019	8	U.dioica	Roots	Dried	Crude extract - chloroform	Chloroform	5	20mg plant powder Soxhlet extracted with chloroform, evaporated at room temp; diluted in 100% DMSO at a concentration of 10mg/ml	Not reported	Not reported	Bacteria	-	Escherichia coli	MTCC 1652	mg/ml	12.5	12500	0
Rajput_2019	8	U.dioica	Roots	Dried	Crude extract - methanol	Methanol	2	20mg plant powder Soxhlet extracted with methanol, evaporated at room temp; diluted in 100% DMSO at a concentration of 10mg/ml	Not reported	Not reported	Bacteria	-	Escherichia coli	MTCC 1652	mg/ml	6.25	6250	0
Rajput_2019	8	U.dioica	Stem	Dried	Crude extract - chloroform	Chloroform	5	20mg plant powder Soxhlet extracted with chloroform, evaporated at room temp; diluted in 100% DMSO at a concentration of 10mg/ml	Not reported	Not reported	Bacteria	-	Escherichia coli	MTCC 1652	mg/ml	12.5	12500	0
Rajput_2019	8	U.dioica	Stem	Dried	Crude extract - methanol	Methanol	2	20mg plant powder Soxhlet extracted with methanol, evaporated at room temp; diluted in 100% DMSO at a concentration of 10mg/ml	Not reported	Not reported	Bacteria	-	Escherichia coli	MTCC 1652	mg/ml	6.25	6250	0
Ramtin_2013	9	U.dioica	Leaves	Dried	Essential oils	Essential oils	7	Clevenger (Hydro distillation method) for 4 hours. Extracts were placed in bottle plastic and then stored at −19 C and then mixed with DMSO	Not reported	4	Bacteria	-	Escherichia coli	ATCC1533	μg/ml	7.5	7.5	0
Süzgeç-Selçuk_2011	11	U.dioica	Aerial Parts	Dried	Crude extract - dichloromethane	Dichloromethane	4	10g powdered plant material Soxhlet extracted with dichloromethane	Not reported	Not reported	Bacteria	-	Escherichia coli	NCTC 9002	µg/ml	80	80	0
Süzgeç-Selçuk_2011	11	U.dioica	Aerial Parts	Dried	Crude extract - ethanol	Ethanol	3	10g powdered plant material Soxhlet extracted with ethanol	Not reported	Not reported	Bacteria	-	Escherichia coli	NCTC 9002	µg/ml	620	620	0
Süzgeç-Selçuk_2011	11	U.dioica	Aerial Parts	Dried	Crude extract - methanol	Methanol	2	10g powdered plant material Soxhlet extracted with methanol	Not reported	Not reported	Bacteria	-	Escherichia coli	NCTC 9002	µg/ml	160	160	0
Süzgeç-Selçuk_2011	11	U.dioica	Aerial Parts	Dried	Crude extract - water	Water	1	10g powdered plant material infused with 100ml water for 30 min, then freeze-dried	Not reported	0.5	Bacteria	-	Escherichia coli	NCTC 9002	µg/ml	1250	1250	0
VelascoLazama_2020	12	U. dioica	Aerial parts	Dried	Partitioned extract - dichloromethane	Dichloromethane	4	Sequential hexane, dichloromethane, methanol, and water extraction of dried material, filtered and concentrated to 20 mg/ml in DMSO	Room temperature	48	Bacteria	-	Escherichia coli	SOS	mg/ml	>5	5000	0
VelascoLazama_2020	12	U. dioica	Aerial parts	Dried	Crude extract - hexane	Hexane or hexane subfraction	6	Sequential hexane, dichloromethane, methanol, and water extraction of dried material, filtered and concentrated to 20 mg/ml in DMSO	Room temperature	48	Bacteria	-	Escherichia coli	SOS	mg/ml	>5	5000	0
VelascoLazama_2020	12	U. dioica	Aerial parts	Dried	Partitioned extract - methanol	Methanol	2	Sequential hexane, dichloromethane, methanol, and water extraction of dried material, filtered and concentrated to 20 mg/ml in DMSO	Room temperature	48	Bacteria	-	Escherichia coli	SOS	mg/ml	>5	5000	0
VelascoLazama_2020	12	U. dioica	Aerial parts	Dried	Partitioned extract - water	Water	1	Sequential hexane, dichloromethane, methanol, and water extraction of dried material, filtered and concentrated to 20 mg/ml in DMSO	Room temperature	48	Bacteria	-	Escherichia coli	SOS	mg/ml	>5	5000	0
Zeković_2017	13	U.dioica	Leaves	Dried	Crude extract - water	Water	1	Ultrasound-assisted extraction (UAE): 5g of plant material mixed with 150ml of water (sample-to-solvent ratio of 1:30) and sonicated for 30 min at the ultrasonic power of 156 W	Not reported	0.5	Bacteria	-	Escherichia coli	ATCC 25922	μg/ml	156.25	156.25	0
Zeković_2017	13	U.dioica	Leaves	Dried	Crude extract - water	Water	1	Microwave-assisted extraction (MAE): 5g of plant material mixed with 150ml of water (sample-to-solvent ratio of 1:30) Extraction was performed for 30 min at microwave power of 450 W	Not reported	0.5	Bacteria	-	Escherichia coli	ATCC 25922	μg/ml	156.25	156.25	0
Zeković_2017	13	U.dioica	Leaves	Dried	Crude extract - water	Water	1	Subcritical water extraction (SWE): 5g plant material mixed with 150ml of water in pressurized vessel	125	0.5	Bacteria	-	Escherichia coli	ATCC 25922	μg/ml	78.12	78.12	0
Batool_2017	1	U. dioica	Whole plant?	Dried	Crude extract - ethanol	Ethanol	3	Maceration of pulversied plant material, filtered and evaporated	Not reported	336	Bacteria	-	Klebsiella pneumoniae	Clinical isolate	µg/ml	75	75	0
Dar_2012_2013	3	U. dioica	Leaves	Dried	Bioassay guided subfraction from hexane ("HF2")	Hexane or hexane subfraction	6	Column chromatography with hexane-ethy acetate gradient	Not reported (soxhlet is heated)	16	Bacteria	-	Klebsiella pneumoniae	ATCC 15380	µg/ml	31.25	31.25	0
Deliorman Orhan_2012	4	U.dioica	Leaves	Dried	Crude extract - water	Water	1	Water extract of dried plant material: 1g dried plant material added to 100ml of distilled water and boiled on slow heat for 30 min. The extraction continued for 30 min while cooling then filtered and freeze-dried	Boiling	0.5 boiling; 0.5 cooling	Bacteria	-	Klebsiella pneumoniae	RSKK 574	μg/ml	128	128	0
Kan_2009	6	U. dioica	Seed	Unclear	Oils	Oils	8	Soxhlet extracted, concentrated, dissolved in 1:1 ethanol:hexane & filter sterilised.	Not reported, soxhlet is heated and oils were later boiled	8	Bacteria	-	Klebsiella pneumoniae	RSKK 574	µg/ml	16	16	0
Kan_2009	6	U. dioica	Seed	Unclear	Oils	Oils	8	Soxhlet extracted, concentrated, dissolved in 1:1 ethanol:hexane & filter sterilised.	Not reported, soxhlet is heated and oils were later boiled	8	Bacteria	-	Klebsiella pneumoniae	Not reported	µg/ml	64	64	0
Korpe_2013	7	U. dioica	Leaves	Dried	Crude extract - methanol	Methanol	2	10g extracted in 100ml MeOH in the dark with shaking, filtered, lyophilised, resuspended in DMSO and filter-sterilised	Room temperature	24	Bacteria	-	Klebsiella pneumoniae	Clinical isolate, Baskent University Hospitals	µg/ml	>2048	2048	1
Korpe_2013	7	U. dioica	Roots	Dried	Crude extract - water	Water	1	10g extracted in 100ml distilled water in the dark with shaking, filtered, lyophilised, resuspended in distilled water and filter-sterilised	70	1	Bacteria	-	Klebsiella pneumoniae	Clinical isolate, Baskent University Hospitals	µg/ml	>2048	2048	1
Ramtin_2013	9	U.dioica	Leaves	Dried	Essential oils	Essential oils	7	Clevenger (Hydro distillation method) for 4 hours. Extracts were placed in bottle plastic and then stored at −19 C and then mixed with DMSO	Not reported	4	Bacteria	-	Klebsiella pneumoniae	Not reported	μg/ml	3.75	3.75	0
Singh_2012	10	U. dioica	Leaves	Dried	Bioassay guided subfraction from hexane extract FB	Hexane or hexane subfraction	6	Column chromatography with hexane-ethy acetate gradient	Not reported	24	Bacteria	-	Klebsiella pneumoniae	Clinical isolate	µg/ml	31.25	31.25	0
Zeković_2017	13	U.dioica	Leaves	Dried	Crude extract - water	Water	1	Ultrasound-assisted extraction (UAE): 5g of plant material mixed with 150ml of water (sample-to-solvent ratio of 1:30) and sonicated for 30 min at the ultrasonic power of 156 W	Not reported	0.5	Bacteria	-	Klebsiella pneumoniae	ATCC 13883	μg/ml	156.4	156.4	0
Zeković_2017	13	U.dioica	Leaves	Dried	Crude extract - water	Water	1	Microwave-assisted extraction (MAE): 5g of plant material mixed with 150ml of water (sample-to-solvent ratio of 1:30) Extraction was performed for 30 min at microwave power of 450 W	Not reported	0.5	Bacteria	-	Klebsiella pneumoniae	ATCC 13883	μg/ml	312.5	312.5	0
Zeković_2017	13	U.dioica	Leaves	Dried	Crude extract - water	Water	1	Subcritical water extraction (SWE): 5g plant material mixed with 150ml of water in pressurized vessel	125	0.5	Bacteria	-	Klebsiella pneumoniae	ATCC 13883	μg/ml	78.25	78.25	0
Bobis_2015	2	U. dioica	Whole plant	Dried	Crude extract - ethanol	Ethanol	3	Macerated in 70% ethanol, filtered, resuspended in "alcohol" (ethanol?)	Not reported	336	Bacteria	-	Pseudomonas aeruginosa	ATCC 27853	mg/ml	70.42	70.42	0
Dar_2012_2013	3	U. dioica	Leaves	Dried	Bioassay guided subfraction from hexane ("HF2")	Hexane or hexane subfraction	6	Column chromatography with hexane-ethy acetate gradient	Not reported (soxhlet is heated)	16	Bacteria	-	Pseudomonas aeruginosa	ATCC 27853	µg/ml	250	250	0
Deliorman Orhan_2012	4	U.dioica	Leaves	Dried	Crude extract - water	Water	1	Water extract of dried plant material: 1g dried plant material added to 100ml of distilled water and boiled on slow heat for 30 min. The extraction continued for 30 min while cooling then filtered and freeze-dried	Boiling	0.5 boiling; 0.5 cooling	Bacteria	-	Pseudomonas aeruginosa	ATCC 10145	μg/ml	128	128	0
Kan_2009	6	U. dioica	Seed	Unclear	Oils	Oils	8	Soxhlet extracted, concentrated, dissolved in 1:1 ethanol:hexane & filter sterilised.	Not reported, soxhlet is heated and oils were later boiled	8	Bacteria	-	Pseudomonas aeruginosa	ATCC 10145	µg/ml	32	32	0
Kan_2009	6	U. dioica	Seed	Unclear	Oils	Oils	8	Soxhlet extracted, concentrated, dissolved in 1:1 ethanol:hexane & filter sterilised.	Not reported, soxhlet is heated and oils were later boiled	8	Bacteria	-	Pseudomonas aeruginosa	Not reported	µg/ml	64	64	0
Korpe_2013	7	U. dioica	Leaves	Dried	Crude extract - methanol	Methanol	2	10g extracted in 100ml MeOH in the dark with shaking, filtered, lyophilised, resuspended in DMSO and filter-sterilised	Room temperature	24	Bacteria	-	Pseudomonas aeruginosa	ATCC 27853	µg/ml	>2048	2048	1
Korpe_2013	7	U. dioica	Seeds	Dried	Crude extract - methanol	Methanol	2	10g extracted in 100ml MeOH in the dark with shaking, filtered, lyophilised, resuspended in DMSO and filter-sterilised	Room temperature	24	Bacteria	-	Pseudomonas aeruginosa	ATCC 27853	µg/ml	>2048	2048	1
Rajput_2019	8	U.dioica	Leaves	Dried	Crude extract - chloroform	Chloroform	5	20mg plant powder Soxhlet extracted with chloroform, evaporated at room temp; diluted in 100% DMSO at a concentration of 10mg/ml	Not reported	Not reported	Bacteria	-	Pseudomonas aeruginosa	MTCC 4646	mg/ml	12.5	12500	0
Rajput_2019	8	U.dioica	Leaves	Dried	Crude extract - methanol	Methanol	2	20mg plant powder Soxhlet extracted with methanol, evaporated at room temp; diluted in 100% DMSO at a concentration of 10mg/ml	Not reported	Not reported	Bacteria	-	Pseudomonas aeruginosa	MTCC 4646	mg/ml	12.5	12500	0
Rajput_2019	8	U.dioica	Roots	Dried	Crude extract - chloroform	Chloroform	5	20mg plant powder Soxhlet extracted with chloroform, evaporated at room temp; diluted in 100% DMSO at a concentration of 10mg/ml	Not reported	Not reported	Bacteria	-	Pseudomonas aeruginosa	MTCC 4646	mg/ml	100	100000	0
Rajput_2019	8	U.dioica	Roots	Dried	Crude extract - methanol	Methanol	2	20mg plant powder Soxhlet extracted with methanol, evaporated at room temp; diluted in 100% DMSO at a concentration of 10mg/ml	Not reported	Not reported	Bacteria	-	Pseudomonas aeruginosa	MTCC 4646	mg/ml	6.25	6250	0
Rajput_2019	8	U.dioica	Stem	Dried	Crude extract - chloroform	Chloroform	5	20mg plant powder Soxhlet extracted with chloroform, evaporated at room temp; diluted in 100% DMSO at a concentration of 10mg/ml	Not reported	Not reported	Bacteria	-	Pseudomonas aeruginosa	MTCC 4646	mg/ml	12.5	12500	0
Rajput_2019	8	U.dioica	Stem	Dried	Crude extract - methanol	Methanol	2	20mg plant powder Soxhlet extracted with methanol, evaporated at room temp; diluted in 100% DMSO at a concentration of 10mg/ml	Not reported	Not reported	Bacteria	-	Pseudomonas aeruginosa	MTCC 4646	mg/ml	12.5	12500	0
Ramtin_2013	9	U.dioica	Leaves	Dried	Essential oils	Essential oils	7	Clevenger (Hydro distillation method) for 4 hours. Extracts were placed in bottle plastic and then stored at −19 C and then mixed with DMSO	Not reported	4	Bacteria	-	Pseudomonas aeruginosa	Not reported	μg/ml	3.75	3.75	0
Singh_2012	10	U. dioica	Leaves	Dried	Bioassay guided subfraction from hexane extract FB	Hexane or hexane subfraction	6	Column chromatography with hexane-ethy acetate gradient	Not reported	24	Bacteria	-	Pseudomonas aeruginosa	Clinical isolate	µg/ml	250	250	0
Süzgeç-Selçuk_2011	11	U.dioica	Aerial Parts	Dried	Crude extract - dichloromethane	Dichloromethane	4	10g powdered plant material Soxhlet extracted with dichloromethane	Not reported	Not reported	Bacteria	-	Pseudomonas aeruginosa	NCIMB 10421	µg/ml	160	160	0
Süzgeç-Selçuk_2011	11	U.dioica	Aerial Parts	Dried	Crude extract - ethanol	Ethanol	3	10g powdered plant material Soxhlet extracted with ethanol	Not reported	Not reported	Bacteria	-	Pseudomonas aeruginosa	NCIMB 10421	µg/ml	310	310	0
Süzgeç-Selçuk_2011	11	U.dioica	Aerial Parts	Dried	Crude extract - methanol	Methanol	2	10g powdered plant material Soxhlet extracted with methanol	Not reported	Not reported	Bacteria	-	Pseudomonas aeruginosa	NCIMB 10421	µg/ml	620	620	0
Süzgeç-Selçuk_2011	11	U.dioica	Aerial Parts	Dried	Crude extract - water	Water	1	10g powdered plant material infused with 100ml water for 30 min, then freeze-dried	Not reported	0.5	Bacteria	-	Pseudomonas aeruginosa	NCIMB 10421	µg/ml	629	629	0
Bobis_2015	2	U. dioica	Whole plant	Dried	Crude extract - ethanol	Ethanol	3	Macerated in 70% ethanol, filtered, resuspended in "alcohol" (ethanol?)	Not reported	336	Bacteria	+	Staphylococcus aureus	ATCC 6538P	mg/ml	35.21	35.21	0
Dar_2012_2013	3	U. dioica	Leaves	Dried	Bioassay guided subfraction from hexane ("HF2")	Hexane or hexane subfraction	6	Column chromatography with hexane-ethy acetate gradient	Not reported (soxhlet is heated)	16	Bacteria	+	Staphylococcus aureus	ATCC25923	µg/ml	31.25	31.25	0
Deliorman Orhan_2012	4	U.dioica	Leaves	Dried	Crude extract - water	Water	1	Water extract of dried plant material: 1g dried plant material added to 100ml of distilled water and boiled on slow heat for 30 min. The extraction continued for 30 min while cooling then filtered and freeze-dried	Boiling	0.5 boiling; 0.5 cooling	Bacteria	+	Staphylococcus aureus	ATCC 25923	μg/ml	32	32	0
GeneralicMekinic_2019	5	U. dioica	Leaves	Dried	Crude extract - ethanol	Ethanol	3	Maceration of pulversied plant material in 80% ethanol, filtered, washed with solvent	60	1	Bacteria	+	Staphylococcus aureus	ATCC 25923	mg dry plant material per ml	2.78	2780	0
Kan_2009	6	U. dioica	Seed	Unclear	Oils	Oils	8	Soxhlet extracted, concentrated, dissolved in 1:1 ethanol:hexane & filter sterilised.	Not reported, soxhlet is heated and oils were later boiled	8	Bacteria	+	Staphylococcus aureus	ATCC 25923	µg/ml	32	32	0
Kan_2009	6	U. dioica	Seed	Unclear	Oils	Oils	8	Soxhlet extracted, concentrated, dissolved in 1:1 ethanol:hexane & filter sterilised.	Not reported, soxhlet is heated and oils were later boiled	8	Bacteria	+	Staphylococcus aureus	Not reported	µg/ml	64	64	0
Korpe_2013	7	U. dioica	Seeds	Dried	Crude extract - methanol	Methanol	2	10g extracted in 100ml MeOH in the dark with shaking, filtered, lyophilised, resuspended in DMSO and filter-sterilised	Room temperature	24	Bacteria	+	Staphylococcus aureus	ATCC 33591	µg/ml	>2048	2048	1
Rajput_2019	8	U.dioica	Leaves	Dried	Crude extract - chloroform	Chloroform	5	20mg plant powder Soxhlet extracted with chloroform, evaporated at room temp; diluted in 100% DMSO at a concentration of 10mg/ml	Not reported	Not reported	Bacteria	+	Staphylococcus aureus	MTCC 0087	mg/ml	50	50000	0
Rajput_2019	8	U.dioica	Leaves	Dried	Crude extract - methanol	Methanol	2	20mg plant powder Soxhlet extracted with methanol, evaporated at room temp; diluted in 100% DMSO at a concentration of 10mg/ml	Not reported	Not reported	Bacteria	+	Staphylococcus aureus	MTCC 0087	mg/ml	12.5	12500	0
Rajput_2019	8	U.dioica	Roots	Dried	Crude extract - chloroform	Chloroform	5	20mg plant powder Soxhlet extracted with chloroform, evaporated at room temp; diluted in 100% DMSO at a concentration of 10mg/ml	Not reported	Not reported	Bacteria	+	Staphylococcus aureus	MTCC 0087	mg/ml	12.5	12500	0
Rajput_2019	8	U.dioica	Roots	Dried	Crude extract - methanol	Methanol	2	20mg plant powder Soxhlet extracted with methanol, evaporated at room temp; diluted in 100% DMSO at a concentration of 10mg/ml	Not reported	Not reported	Bacteria	+	Staphylococcus aureus	MTCC 0087	mg/ml	6.25	6250	0
Rajput_2019	8	U.dioica	Stem	Dried	Crude extract - chloroform	Chloroform	5	20mg plant powder Soxhlet extracted with chloroform, evaporated at room temp; diluted in 100% DMSO at a concentration of 10mg/ml	Not reported	Not reported	Bacteria	+	Staphylococcus aureus	MTCC 0087	mg/ml	25	25000	0
Rajput_2019	8	U.dioica	Stem	Dried	Crude extract - methanol	Methanol	2	20mg plant powder Soxhlet extracted with methanol, evaporated at room temp; diluted in 100% DMSO at a concentration of 10mg/ml	Not reported	Not reported	Bacteria	+	Staphylococcus aureus	MTCC 0087	mg/ml	12.5	12500	0
Ramtin_2013	9	U.dioica	Leaves	Dried	Essential oils	Essential oils	7	Clevenger (Hydro distillation method) for 4 hours. Extracts were placed in bottle plastic and then stored at −19 C and then mixed with DMSO	Not reported	4	Bacteria	+	Staphylococcus aureus	Not reported	μg/ml	3.75	3.75	0
Singh_2012	10	U. dioica	Leaves	Dried	Bioassay guided subfraction from hexane extract FB	Hexane or hexane subfraction	6	Column chromatography with hexane-ethy acetate gradient	Not reported	24	Bacteria	+	Staphylococcus aureus	Clinical isolate	µg/ml	31.25	31.25	0
Süzgeç-Selçuk_2011	11	U.dioica	Aerial Parts	Dried	Crude extract - dichloromethane	Dichloromethane	4	10g powdered plant material Soxhlet extracted with dichloromethane	Not reported	Not reported	Bacteria	+	Staphylococcus aureus	NCIMB 9515	µg/ml	160	160	0
[truncated: 30 more rows]
